# Supplementary material for: Standard RUTF vs. locally-made RUSF for acutely malnourished children: A quasi-experimental comparison of the impact on growth and compliance in a rural community of Pakistan
Source: PLoS One. 2023 Jul 12;18(7):e0287962. doi: 10.1371/journal.pone.0287962 (PMC10337979; doi:10.1371/journal.pone.0287962)
Supplement: S1 Datasets — (ZIP) [file pone.0287962.s001.zip]

Archive with 6 entries (6 files):
- anthro_0-12months.csv
- anthro_intervention.csv
- bldata.csv
- illness.csv
- rusf&rutf_codebook.xls
- sideeffects.csv
