# Supplementary material for: Standard RUTF vs. locally-made RUSF for acutely malnourished children: A quasi-experimental comparison of the impact on growth and compliance in a rural community of Pakistan
Source: PLoS One. 2023 Jul 12;18(7):e0287962. doi: 10.1371/journal.pone.0287962 (PMC10337979; doi:10.1371/journal.pone.0287962)
Supplement: S1 Datasets — (ZIP) [file pone.0287962.s001.zip › anthro_0-12months.csv]

studyid	month	weight	length	whz	haz	waz	group
2	7	4.76	60.3	-2.551	-2.361	-3.483	1
2	3	3.25	49.5	-.007	-3.111	-2.82	1
2	4	3.83	53	-.574	-3.185	-3.26	1
2	5	4.4	57	-1.627	-2.448	-3.121	1
2	0	2.86	46.4	.635	-2	-.979	1
2	2	3.03	48	.205	-3.117	-2.521	1
2	12	6.16	65	-1.57	-2.925	-2.847	1
2	8	4.8	60.8	-2.702	-2.583	-3.683	1
2	10	5.52	63.6	-2.302	-2.643	-3.304	1
2	6	4.47	59	-2.609	-1.926	-3.283	1
2	9	5.3	62.5	-2.315	-2.525	-3.315	1
2	11	5.55	64	-2.402	-2.854	-3.449	1
4	5	4.6	57	-1.301	-3.25	-3.508	1
4	11	5.96	66.7	-3.195	-2.874	-3.798	1
4	0	2.24	46.6	-2.159	-1.826	-2.515	1
4	8	5.68	64.8	-3.039	-2.26	-3.504	1
4	4	4.03	55.5	-1.817	-3.212	-3.917	1
4	2	2.8	48.7	-1.06	-2.998	-3.191	1
4	10	5.82	66.5	-3.411	-2.384	-3.733	1
4	3	3.4	51	-.452	-3.511	-3.55	1
4	9	5.8	65.5	-3.065	-2.223	-3.478	1
4	12	6.76	67.8	-1.986	-2.849	-2.977	1
4	6	5.2	58.3	-.6850000000000001	-3.486	-3.144	1
4	7	5.35	61	-1.951	-2.937	-3.378	1
4	1	2.24	46.6	-2.159	-1.826	-2.515	1
8	3	3.17	50	-.551	-4.115	-4.074	1
8	0	2.62	45.9	.121	-2.378	-1.643	1
8	4	3.66	53.2	-1.206	-3.845	-4.201	1
8	8	5.32	61	-2.022	-3.614	-3.806	1
8	11	6.12	65.59999999999999	-2.406	-3.24	-3.54	1
8	6	4.5	56	-.849	-4.438	-4.136	1
8	2	3	48	.194	-3.492	-2.887	1
8	1	2.62	45.9	.121	-2.378	-1.643	1
8	12	6.48	66.09999999999999	-1.872	-3.473	-3.282	1
8	9	5.56	63	-2.486	-3.263	-3.76	1
8	7	4.76	58	-1.571	-4.223	-4.183	1
8	5	3.94	54	-.9409999999999999	-4.279	-4.301	1
8	10	5.92	65	-2.585	-3.071	-3.608	1
10	6	4.46	59	-2.636108636856079	-2.692677021026611	-3.905304670333862	2
10	11	5.78	64.90000000000001	-2.276898622512817	-3.182008743286133	-3.52256965637207	2
10	0	2.359	47	-1.961554050445557	-1.946854710578918	-2.389866352081299	2
10	7	4.82	60.3	-2.40221095085144	-3.016608476638794	-3.876074314117432	2
10	1	3.02	49	-.4903145134449005	-2.889871597290039	-2.847449064254761	2
10	5	4.309	58	-2.472728967666626	-2.40714693069458	-3.629812002182007	2
10	12	5.74	66	-2.776968955993652	-3.122711420059204	-3.79229998588562	2
10	9	5.509	63.2	-2.158895015716553	-2.858742952346802	-3.378272294998169	2
10	3	3.859	55.5	-2.203432321548462	-2.348965167999268	-3.526766777038574	2
10	8	5.24	61.7	-2.09017014503479	-3.007425546646118	-3.530471801757813	2
10	2	3.57	53	-1.373492836952209	-2.35923171043396	-3.073515653610229	2
10	10	5.639	64	-2.213397264480591	-3.026310443878174	-3.453280448913574	2
11	9	5.2	60.5	-1.613	-3.409	-3.48	1
11	1	3.56	48.7	1.488	-2.465	-1.074	1
11	5	4.3	54	.032	-3.479	-3.022	1
11	3	3.83	50.3	1.241	-3.147	-2.047	1
11	6	4.66	57	-.97	-3.239	-3.254	1
11	11	5.24	62.5	-2.45	-3.634	-3.956	1
11	8	5.12	59.3	-1.186	-3.411	-3.305	1
11	2	3.56	48.7	1.488	-3.202	-1.847	1
11	12	5.6	63.2	-1.967	-3.644	-3.608	1
11	4	3.98	52.8	-.01	-3.059	-2.788	1
11	0	2.84	47.7	-.314	-.867	-.794	1
11	7	5.06	59	-1.163	-2.978	-3.044	1
11	10	5.32	62	-2.048	-3.593	-3.729	1
21	11	6.22	65.3	-1.57	-2.499	-2.601	1
21	8	5.76	62.1	-1.174	-1.913	-2.153	1
21	4	4.21	55.2	-.996	-1.95	-2.385	1
21	5	4.92	56.7	-.185	-2.222	-1.944	1
21	10	5.8	65	-2.275	-2.13	-2.941	1
21	9	6.16	62.8	-.709	-2.172	-1.929	1
21	0	2.32	46	-1.424	-1.778	-2.086	1
21	7	5.68	61.1	-.887	-1.734	-1.868	1
21	1	2.32	46	-1.424	-1.778	-2.086	1
21	2	2.34	46.5	-1.694	-2.703	-2.882	1
21	6	4.95	57.8	-.753	-2.525	-2.512	1
21	3	2.7	48	-1.088	-3.606	-3.768	1
21	12	6.94	66.2	-.641	-2.354	-1.776	1
22	11	6.92	69.5	-2.298	-1.648	-2.547	1
22	12	7.08	70	-2.176	-1.788	-2.509	1
22	10	6.78	69	-2.386	-1.343	-2.481	1
22	7	6.36	64.09999999999999	-1.274	-1.459	-1.874	1
22	3	4.4	55	-.384	-1.824	-1.954	1
22	1						1
22	9	6.78	66	-1.256	-1.976	-2.116	1
22	2	3.6	52	-.506	-1.707	-1.896	1
22	6	6.05	62.8	-1.311	-1.321	-1.823	1
22	0	2.96	49	-.633	-1.111	-1.108	1
22	8	6.44	65.5	-1.708	-1.467	-2.164	1
22	5	5.76	60.5	-.753	-1.532	-1.633	1
22	4	5.5	60	-1.04	-.6860000000000001	-1.235	1
24	3	3.5	51.7	-.616	-3.959	-4.017	1
24	4	4.16	54	-.301	-4.019	-3.754	1
24	7	5.7	60.7	-.992	-3.602	-3.179	1
24	10	6.42	66	-1.951	-3.18	-3.205	1
24	0	1.96	43		-5.108	-4.285	1
24	5	4.7	57.5	-1.386	-3.52	-3.692	1
24	12	7.25	67.59999999999999	-1.023	-3.149	-2.453	1
24	11	6.86	66.90000000000001	-1.458	-3.016	-2.738	1
24	2	2.88	49	-.947	-3.852	-3.983	1
24	9	6.14	65.5	-2.322	-2.812	-3.299	1
24	1	2.88	49	-.947	-3.852	-3.983	1
24	8	5.94	63.5	-1.871	-3.035	-3.236	1
24	6	5.06	58.8	-1.34	-3.674	-3.63	1
26	9	5.64	65.8	-2.914	-1.006	-2.744	1
26	11	5.9	68.3	-3.238	-1.115	-2.973	1
26	8	5.32	63	-2.487	-1.647	-2.903	1
26	10	5.72	66.7	-3.071	-1.373	-3.031	1
26	2	2.87	47	.269	-2.841	-2.003	1
26	4	3.92	53	-.315	-3.221	-3.123	1
26	7	5.03	62.7	-3.028	-1.163	-2.975	1
26	6	4.93	61.2	-2.578	-.951	-2.525	1
26	3	3.62	50.2	.706	-2.811	-2.089	1
26	5	4.02	57.7	-3.119	-2.154	-3.788	1
26	12	6.42	69.3	-2.557	-1.206	-2.489	1
26	1	2.84	44.4		-3.149	-1.085	1
26	0	2.84	44.4		-3.149	-1.085	1
27	10	5.76	65.09999999999999	-2.395	-2.072	-2.992	1
27	4	4.8	55	.582	-2.045	-1.364	1
27	1	2.82	47	.076	-1.242	-.841	1
27	6	5.45	58.2	.093	-2.343	-1.724	1
27	8	5.97	62.9	-1.104	-1.711	-1.943	1
27	11	5.78	65.3	-2.431	-2.499	-3.218	1
27	12	6.2	66.3	-1.969	-2.314	-2.743	1
27	5	5.1	56.8	.151	-2.175	-1.656	1
27	9	6	64.3	-1.607	-1.665	-2.229	1
27	2	2.82	47	.076	-3.337	-2.688	1
27	3	3.9	52	.31	-2.308	-1.912	1
27	0	2.82	47	.076	-1.242	-.841	1
27	7	5.7	60.5	-.57	-2.162	-1.946	1
31	3	4.6	58	-1.999	-1.22	-2.344	1
31	10	6.8	70.2	-2.771	-1.324	-2.696	1
31	9	6.6	69.5	-2.917	-1.158	-2.739	1
31	11	7	70.59999999999999	-2.529	-1.394	-2.549	1
31	6	6.32	64.5	-1.527	-.854	-1.663	1
31	4	5.1	60	-1.985	-1.142	-2.199	1
31	2	4.3	55	-.656	-1.824	-2.132	1
31	12	7.22	71	-2.261	-1.684	-2.484	1
31	1	3.7	54.1	-1.775	-.895	-1.961	1
31	7	6.48	66.5	-2.032	-.774	-1.974	1
31	5	6.06	62.8	-1.29	-1.021	-1.606	1
31	0	3.05	48	.375	-2.001	-1.194	1
31	8	6.75	68	-2.079	-.859	-2.046	1
32	4	3.25	51	-.975	-4.352	-4.501	1
32	8	3.36	58	-5.57	-4.726	-6.489	1
32	0	2	43.1		-3.943	-3.324	1
32	7	4.22	56.6	-2.078	-4.584	-4.824	1
32	1	2	43.1		-3.943	-3.324	1
32	9	3.78	58.5	-4.656	-5.068	-6.122	1
32	6	3.92	56	-2.548	-4.054	-4.808	1
32	10	4.6	60.7	-3.682	-4.99	-5.36	1
32	5	3.9	53	-.309	-4.543	-4.216	1
32	12	4.7	61.4	-3.787	-5.389	-5.496	1
32	2	2.34	46.2	-1.357	-4.481	-4.388	1
32	3	2.66	47.5	-.8159999999999999	-4.67	-4.473	1
32	11	4.64	61	-3.736	-5.055	-5.384	1
33	12	5.16	62.6	-3.266767978668213	-5.555666446685791	-5.62655782699585	2
33	4	3.24	54	-3.348975896835327	-4.791526317596436	-6.453261852264404	2
33	10	4.4	60.8	-4.405153274536133	-5.575912952423096	-6.601821422576904	2
33	0	2.279	46.6	-1.956906676292419	-1.826244831085205	-2.506000518798828	2
33	6	4.21	56.6	-2.107409715652466	-5.225856304168701	-5.611183643341064	2
33	9	4.15	60.2	-4.827831268310547	-5.410135746002197	-6.866009712219238	2
33	7	4.379	58	-2.622654914855957	-5.200409889221191	-5.691637992858887	2
33	3	3.04	53.8	-3.998697757720947	-3.718745470046997	-5.91522741317749	2
33	11	5.12	62.1	-3.110506772994995	-5.41180944442749	-5.499542236328125	2
33	5	3.29	54.5	-3.570095062255859	-5.368900299072266	-7.011515140533447	2
33	8	4.12	59.5	-4.462629795074463	-5.254991054534912	-6.660633087158203	2
38	5	4.719	60.5	-3.288537502288818	-2.795542240142822	-4.227639675140381	2
38	12	6.95	67.5	-1.51931095123291	-3.265903472900391	-2.869529247283936	2
38	0	3.02	49	-.405244380235672	-.9279705882072449	-.8941766023635864	2
38	11	6.62	66	-1.55890691280365	-3.469502449035645	-3.087847471237183	2
38	9	5.879	65	-2.67551064491272	-3.368834257125854	-3.874352216720581	2
38	6	4.96	61.6	-3.261518716812134	-2.962378978729248	-4.258535385131836	2
38	7	5.089	61.7	-2.977774620056152	-3.519114017486572	-4.410312175750732	2
38	4	4.12	59.3	-4.3264479637146	-2.312476873397827	-4.583127498626709	2
38	12	7.019	68.2	-1.650676727294922	-3.18751072883606	-2.887462615966797	2
39	6	6.16	63.2	-1.272	-1.781	-2.092	1
39	10	6.86	68.40000000000001	-2.017	-2.13	-2.626	1
39	5	5.92	61.5	-.944	-1.762	-1.893	1
39	3	4.87	56.5	-.263	-2.139	-2.03	1
39	7	6.36	64.2	-1.317	-1.934	-2.195	1
39	4	5.45	58.8	-.432	-2.139	-1.95	1
39	8	6.42	66	-1.951	-1.996	-2.615	1
39	9	6.58	67.2	-2.107	-2.127	-2.739	1
39	1	3.7	52	-.19	-1.772	-1.767	1
39	12	7.1	70.2	-2.208	-2.041	-2.641	1
39	11	6.89	68.7	-2.069	-2.235	-2.699	1
39	0	3	48.2	.061	-1.623	-1.088	1
39	2	4.3	55.4	-.953	-1.676	-2.177	1
43	3	4	52	.6919999999999999	-3.716	-3.037	1
43	9	6.16	66.2	-2.569	-1.905	-2.983	1
43	6	4.9	60.2	-2.617	-2.584	-3.607	1
43	5	4.63	58.5	-2.257	-2.529	-3.46	1
43	2	3.37	50	.141	-2.329	-1.938	1
43	4	4.56	57	-1.408	-3.008	-3.405	1
43	8	5.8	63.5	-2.177	-2.565	-3.181	1
43	1	2.8	48.4	-.851	-.876	-1.124	1
43	0	2.8	48.4	-.851	-.876	-1.124	1
43	11	6.82	68	-1.946	-2.305	-2.678	1
43	12	7.12	69.09999999999999	-1.79	-2.29	-2.512	1
43	7	5.52	63	-2.58	-2.491	-3.413	1
43	10	6.56	67.40000000000001	-2.223	-1.963	-2.73	1
46	6	6.5	62.2	-.142	-1.519	-1.134	1
46	2	4.95	54.9	1.044	-1.716	-.898	1
46	0	2.58	48.7	-2.017	-.994	-1.799	1
46	7	6.7	64.2	-.666	-1.512	-1.472	1
46	5	5.9	61.2	-.831	-1.089	-1.352	1
46	4	5.5	59	-.444	-1.044	-1.137	1
46	11	6.9	69.3	-2.265	-1.736	-2.573	1
46	1	4	52.8	.128	-1.028	-.86	1
46	9	6.82	66.40000000000001	-1.339	-1.874	-2.106	1
46	8	6.78	65.5	-1.057	-1.687	-1.83	1
46	12	7.37	70.90000000000001	-1.963	-1.516	-2.202	1
46	10	6.84	68.59999999999999	-2.127	-1.669	-2.473	1
46	3	4.95	54.9	1.044	-1.716	-.898	1
47	5	4.9	56	.189	-2.419	-1.877	1
47	2	2.76	48.9	-1.449	-1.651	-2.04	1
47	12	6.8	68.90000000000001	-1.751	-1.366	-1.996	1
47	6	5.19	59	-.875	-1.871	-2.045	1
47	10	6.16	67.2	-2.361	-1.148	-2.386	1
47	3	3.7	50.2	.9399999999999999	-3.333	-2.434	1
47	8	6.2	63.4	-.878	-1.555	-1.663	1
47	9	6.38	65.8	-1.458	-.947	-1.666	1
47	11	6.47	68	-2.048	-1.203	-2.162	1
47	7	5.9	61.5	-.64	-1.626	-1.599	1
47	0	2.41	48.5	-2.775	-.706	-1.965	1
47	1	2.41	48.5	-2.775	-.706	-1.965	1
47	4	4.4	54	.283	-2.636	-2.137	1
48	2	2.51	48	-1.937	-1.916	-2.433	1
48	7	4.8	58	-1.215	-2.789	-3.028	1
48	12	6.56	64.90000000000001	-.8139999999999999	-2.754	-2.193	1
48	1						1
48	9	5.58	61.8	-1.405	-2.467	-2.685	1
48	0	2.92	46	1.132	-1.778	-.61	1
48	5	3.7	54	-1.666	-3.026	-3.741	1
48	8	5.2	59.7	-1.215	-2.817	-2.919	1
48	10	6	64.3	-1.607	-2.403	-2.64	1
48	4	3.04	51	-1.805	-3.457	-4.207	1
48	6	4.4	56	-1.009	-2.966	-3.163	1
48	11	6.14	64.5	-1.418	-2.808	-2.704	1
48	3	2.84	49.4	-1.464	-2.956	-3.513	1
53	6	3.08	57	-5.444	-2.889	-5.617	1
53	8	4.45	61	-3.655	-2.811	-4.378	1
53	1	2.63	48.5	-1.735	-1.653	-2.131	1
53	10						1
53	9	4.78	61.5	-3.088	-2.747	-3.968	1
53	7	4.24	59	-3.23	-2.827	-4.229	1
53	3	3.31	51.5	-1.177	-2.555	-3.116	1
53	4	3.67	54.7	-2.25	-2.189	-3.409	1
53	2	2.63	48.5	-1.735	-1.653	-2.131	1
53	0	2.1	45	-1.81	-2.314	-2.692	1
53	11	5	63.2	-3.299	-3.212	-4.222	1
53	5	3.92	56.5	-2.676	-2.531	-3.836	1
53	12	5.62	63.6	-2.09	-3.398	-3.539	1
56	11	5.38	64.40000000000001	-2.937	-2.848	-3.757	1
56	9	5	62	-2.785	-2.4	-3.571	1
56	3	3.89	53	-.4	-1.863	-1.975	1
56	10	5.1	64	-3.389	-2.544	-3.927	1
56	8	4.84	60.6	-2.504	-2.444	-3.489	1
56	12	5.74	64.59999999999999	-2.242	-2.876	-3.318	1
56	4	4.15	56.3	-1.872	-1.462	-2.529	1
56	7	4.5	60.2	-3.164	-1.823	-3.528	1
56	6	4.36	58.5	-2.624	-1.845	-3.252	1
56	2	3.4	50	.157	-1.86	-1.463	1
56	1						1
56	0	2.9	47	.383	-1.33	-.6840000000000001	1
56	5	4.36	57	-1.733	-1.886	-2.757	1
60	2	2.58	48.5	-1.873	-2.465	-3.025	1
60	10	6.4	66.5	-2.192	-2.493	-3.013	1
60	6	4.59	58.6	-2.434	-2.871	-3.785	1
60	5	4.4	56.6	-1.56	-2.871	-3.434	1
60	0	2.32	46.5	-1.676	-2.334	-2.592	1
60	8	5.36	62	-2.46	-2.912	-3.618	1
60	4	4.09	55.7	-1.788	-2.748	-3.551	1
60	12	6.94	68	-1.722	-2.506	-2.618	1
60	1	2.58	48.5	-1.873	-2.316	-2.859	1
60	7	5	60	-2.237	-3.357	-3.868	1
60	11	6.42	67.3	-2.465	-2.577	-3.19	1
60	3	3.02	50.4	-1.4	-3.317	-3.857	1
60	9	5.86	63.7	-2.137	-2.723	-3.232	1
67	12	5.14	64.90000000000001	-4.266	-3.774	-4.898	1
67	8	5	63	-3.809	-2.558	-4.196	1
67	3	2.7	50.3	-2.669	-3.253	-4.393	1
67	4	3.57	53.8	-1.975	-2.966	-3.927	1
67	9	4.98	63.5	-4.069	-2.896	-4.498	1
67	11	5.1	64.7	-4.278	-3.766	-4.914	1
67	7	4.78	61	-3.383	-2.48	-3.959	1
67	2	2.2	47.3	-2.896	-2.941	-3.778	1
67	5	4.27	55	-.739	-3.571	-3.597	1
67	1						1
67	10	4.8	64	-4.68	-3.553	-5.108	1
67	6	4.58	58.2	-2.191	-3.001	-3.76	1
67	0	2.27	46.7	-2.077	-2.047	-2.594	1
69	7	5	61.1	-2.879	-2.89	-3.896	1
69	5	4.97	59	-1.691	-1.783	-2.529	1
69	1						1
69	6	4.88	59.5	-2.239	-2.504	-3.368	1
69	12	6.8	67.59999999999999	-1.835	-2.581	-2.753	1
69	9	6.2	64.8	-1.9	-2.26	-2.771	1
69	8	5.6	63.6	-2.68	-2.213	-3.298	1
69	11	6.92	67.40000000000001	-1.537	-2.551	-2.539	1
69	3	3.8	51	.8	-2.72	-2.014	1
69	2	3.15	49	.068	-1.828	-1.292	1
69	0	2.68	45.5	.647	-2.407	-1.405	1
69	4	4.65	54	.973	-2.724	-1.868	1
69	10	6.36	66.3	-2.193	-2.51	-3.032	1
69	10	5.559	63.2	-2.052644491195679	-3.410843849182129	-3.612969636917114	2
69	1	2.919	47.5	.1227171197533607	-3.199101209640503	-2.58651328086853	2
69	5	4.139	57.2	-2.468062877655029	-3.100094318389893	-4.223898887634277	2
69	2	3.29	49.5	.1278852224349976	-3.721970319747925	-3.347986221313477	2
69	8	4.9	61.5	-2.793889284133911	-3.091903924942017	-4.114509105682373	2
69	4	3.939	54.8	-1.49180805683136	-3.404050350189209	-3.978931665420532	2
69	6	4.559	59	-2.374666213989258	-3.104278087615967	-4.020662307739258	2
69	9	5.139	61.5	-2.226810216903687	-3.642876625061035	-4.034879207611084	2
69	11	5.78	63.5	-1.721304416656494	-3.790457248687744	-3.553932905197144	2
69	7	4.78	60.7	-2.702332496643066	-2.99659252166748	-4.049361705780029	2
69	12	5.879	64.5	-1.921767473220825	-3.691910982131958	-3.571874380111694	2
69	0	2.6	44.7		-2.387773752212524	-1.473952054977417	2
69	3	3.54	52.8	-1.32879638671875	-3.350259304046631	-3.957181453704834	2
76	6	4.82	59	-2.077	-3.605	-4.006	1
76	9	6.36	66.2	-2.153	-2.573	-3.041	1
76	8	6.08	63.8	-1.71	-2.49	-2.814	1
76	3	3.9	52	.408	-3.857	-3.335	1
76	12	7.35	69.5	-1.524	-2.261	-2.293	1
76	0	2.56	45	.514	-2.58	-1.751	1
76	2	3.31	49	.616	-3.911	-3.176	1
76	1	2.56	45	.514	-2.942	-1.849	1
76	11	6.87	67.90000000000001	-1.815	-2.383	-2.629	1
76	7	5.3	60.2	-1.617	-3.546	-3.59	1
76	4	4.2	55	-.9360000000000001	-3.296	-3.515	1
76	5	4.7	58.2	-1.865	-2.774	-3.416	1
76	10	6.62	67.40000000000001	-2.105	-2.344	-2.836	1
82	7	5.139	62.7	-3.37187933921814	-2.849544048309326	-4.199903011322021	2
82	11	6.519	66.7	-2.033016443252563	-3.428589344024658	-3.354303598403931	2
82	0	3.279	50.2	-.305568665266037	-.3887774646282196	-.3827652037143707	2
82	8	5.5	64	-3.104152917861938	-3.001834869384766	-4.036141395568848	2
82	12	6.7	68.5	-2.358920335769653	-3.089979648590088	-3.317854404449463	2
82	5	4.62	61.7	-4.267763137817383	-2.122507810592651	-4.332965850830078	2
82	8	5.339	63.2	-3.115262985229492	-3.191462516784668	-4.200279235839844	2
82	10	5.339	65.40000000000001	-4.138383388519287	-3.344108819961548	-4.800178527832031	2
93	11	6.92	69	-2.121	-1.987	-2.604	1
93	7	5.72	64.3	-2.725	-1.727	-3.032	1
93	9	6.32	67.7	-2.824	-1.886	-3.085	1
93	2	3.7	54	-1.697	-2.724	-3.581	1
93	3	4.15	57.2	-2.733	-1.795	-3.285	1
93	8	6.2	66	-2.402	-1.564	-2.689	1
93	6	5.55	62.2	-2.114	-1.994	-2.835	1
93	4	4.7	59.2	-2.528	-1.686	-2.99	1
93	0	2.8	47	.097	-1.615	-1.124	1
93	12	7.42	69.8	-1.507	-2.101	-2.193	1
93	10	6.91	68.90000000000001	-2.104	-1.5	-2.364	1
93	1						1
93	5	5.18	61	-2.364	-1.787	-2.89	1
95	0	3.42	48	1.503	-.706	.471	1
95	5	4.58	57.5	-1.464	-1.849	-2.518	1
95	10	4.4	62.2	-4.266	-3.224	-4.881	1
95	9	4.65	61.7	-3.482	-2.9	-4.279	1
95	12	5.16	63.2	-2.94	-3.73	-4.238	1
95	8	4.6	60	-2.806	-2.971	-4.008	1
95	1	3.42	48	1.503	-.706	.471	1
95	6	4.7	58.5	-1.739	-2.389	-3.069	1
95	4	4.4	55.2	-.499	-1.95	-2.042	1
95	7	4.4	59.2	-2.91	-2.738	-3.978	1
95	3	4.32	52.6	1.009	-2.012	-1.145	1
95	11	4.5	62.5	-4.152	-3.619	-4.961	1
95	2	3.92	49.5	1.989	-2.055	-.386	1
114	12	6.98	68.59999999999999	-1.866	-2.377	-2.629	1
114	9	6.42	66.5	-2.152	-1.627	-2.539	1
114	1	3.2	46	2.164	-3.907	-1.756	1
114	3	3.98	51	1.307	-3.128	-2.071	1
114	6	5.36	61	-1.927	-1.818	-2.621	1
114	11	6.7	67.40000000000001	-1.95	-2.585	-2.845	1
114	10	6.52	67	-2.148	-2.216	-2.821	1
114	8	6.36	65.40000000000001	-1.826	-1.423	-2.222	1
114	2	3.2	46	2.164	-3.907	-1.756	1
114	5	5.02	58	-.917	-2.268	-2.446	1
114	0	2.55	43.5		-4.091	-2.141	1
114	7	5.9	64.5	-2.41	-1.297	-2.552	1
114	4	4.49	54	.577	-3.054	-2.423	1
115	5	4.1	57.5	-3.103	-3.01	-4.316	1
115	12	5.8	66.3	-3.378	-3.371	-4.138	1
115	11	5.62	65.5	-3.453	-3.416	-4.244	1
115	4	3.77	54.5	-1.861	-3.418	-4.16	1
115	1	2.85	46	.959	-2.778	-1.425	1
115	0	2.85	46	.959	-2.778	-1.425	1
115	10	5.16	65	-4.26	-3.108	-4.631	1
115	2	2.92	48	-.106	-2.87	-2.375	1
115	6	4.52	59.5	-3.215	-3.108	-4.307	1
115	9	5.42	64.2	-3.365	-2.676	-3.934	1
115	3	3.22	50.5	-.725	-3.381	-3.563	1
115	8	5.32	63.1	-3.107	-2.49	-3.725	1
115	7	4.96	61	-2.927	-2.765	-3.856	1
122	6	4.519	60.3	-3.740394592285156	-3.476792335510254	-4.995785236358643	2
122	2	3.49	55.5	-3.63499903678894	-1.573960781097412	-3.705386638641357	2
122	8	5.16	63.5	-3.716435432434082	-3.247560501098633	-4.604965686798096	2
122	12	5.719	66.2	-3.552972316741943	-4.0424485206604	-4.719193458557129	2
122	7	4.95	61	-2.95288872718811	-3.759300708770752	-4.6008620262146	2
122	10	5.41	64.5	-3.554548501968384	-3.901082992553711	-4.766598701477051	2
122	9	5.24	63.8	-3.655132532119751	-3.660003662109375	-4.763149261474609	2
122	0	2.549	46.8	-.8133453130722046	-1.720683336257935	-1.820410490036011	2
122	11	5.66	65.90000000000001	-3.565619468688965	-3.829987764358521	-4.638887405395508	2
122	3	3.759	56.8	-3.708929061889648	-2.335597515106201	-4.363375186920166	2
122	4	4.07	59.2	-4.422299385070801	-2.616369485855103	-4.879831314086914	2
125	7	5.15	57.6	-.199	-3.294	-2.683	1
125	0	1.9	42		-4.506	-3.589	1
125	1	1.9	42		-4.506	-3.589	1
125	9	5.5	63.2	-2.178	-2	-2.89	1
125	2						1
125	4	3.13	49.7	-.5600000000000001	-4.58	-4.419	1
125	11	6.6	65.5	-.963	-2.512	-2.141	1
125	12	6.58	65.7	-1.069	-2.539	-2.222	1
125	8	5.4	61	-1.416	-2.537	-2.789	1
125	3	2.67	48.8	-1.767	-4.195	-4.675	1
125	10	5.9	64.8	-1.996	-2.314	-2.849	1
125	6						1
125	5	4.04	54.6	-1.066	-3.199	-3.476	1
129	1						1
129	12	6.56	68	-2.449	-2.538	-3.13	1
129	0	2.8	48	-.577	-1.637	-1.471	1
129	9	5.5	62.8	-2.53	-3.155	-3.745	1
129	4	4.55	58	-2.136	-1.032	-2.279	1
129	7	4.7	61.7	-3.932	-2.41	-4.231	1
129	2	3.47	49	1.129	-3.241	-2.158	1
129	8	5	62.3	-3.49	-2.795	-4.15	1
129	6	4.69	60.7	-3.453	-1.899	-3.648	1
129	10	5.84	65.5	-2.978	-2.885	-3.73	1
129	11	6.5	67.3	-2.304	-2.611	-3.102	1
129	3	4.02	55.2	-1.618	-1.349	-2.309	1
129	5	4.76	59.2	-2.365	-1.647	-2.856	1
129	6	2.96	51.6	-2.559682846069336	-6.298839569091797	-7.714797019958496	2
129	11	4.719	59.5	-2.237719535827637	-5.292550086975098	-5.331135272979736	2
129	12	4.969	60	-1.891805052757263	-5.47512149810791	-5.113988399505615	2
129	7	3.22	53.7	-3.103284120559692	-6.003187656402588	-7.54680871963501	2
129	0	1.46	39.1		-5.962700843811035	-5.083365440368652	2
129	8	3.299	55.2	-3.898906469345093	-5.877039432525635	-7.769081115722656	2
129	10	4.299	58.3	-2.676703929901123	-5.40514612197876	-5.935522556304932	2
129	9	3.62	56.7	-3.777385473251343	-5.681828498840332	-7.25253963470459	2
129	3	2.259	47.2	-2.623236894607544	-6.19078540802002	-7.643105983734131	2
129	2	2.149	46	-2.326569318771362	-5.725095748901367	-6.767437934875488	2
129	5	2.819	50.5	-2.334672689437866	-6.163760662078857	-7.498104095458984	2
129	4	2.39	48.6	-2.948367834091187	-6.36915397644043	-8.14943790435791	2
137	2	4	56	-2.111	1.147	-.367	1
137	12	6.85	68.7	-1.604	-1.334	-1.879	1
137	11	6.5	68.5	-2.156	-1.185	-2.214	1
137	8	6.22	66.8	-2.108	-.209	-1.708	1
137	7	6.16	65.7	-1.829	-.092	-1.444	1
137	4						1
137	1	3.37	52	-1.326	1.253	.288	1
137	3	4.25	57.4	-2.277	1.001	-.709	1
137	5						1
137	9	6.08	67	-2.447	-.864	-2.305	1
137	10	6.26	68.2	-2.506	-.806	-2.285	1
137	0	3.37	52	-1.326	1.253	.288	1
137	6						1
138	3	4.28	54.2	-.1181921437382698	-3.728466749191284	-3.438586473464966	2
138	2	3.419	52	-1.108538627624512	-3.471627473831177	-3.998701810836792	2
138	9	4.759	59.2	-2.368322372436523	-5.741700172424316	-5.620768547058105	2
138	10	4.509	59.7	-3.390686511993408	-5.99709939956665	-6.357065677642822	2
138	1	3.18	50.2	-.6560552716255188	-2.56181001663208	-2.70083212852478	2
138	12	5.12	60.3	-2.113190412521362	-6.498339176177979	-5.680929183959961	2
138	6	4.08	58.4	-3.826290845870972	-4.475298404693604	-5.936211585998535	2
138	7	4.469	59	-3.047127723693848	-4.838829517364502	-5.57909631729126	2
138	11	5.099	60	-1.987823009490967	-6.349531173706055	-5.557961940765381	2
138	8	4.4	59.1	-3.317289590835571	-5.258893013000488	-5.994097232818604	2
138	0	2.27	45.5	-1.182508707046509	-2.679126501083374	-2.662089824676514	2
138	5	4.58	57.8	-1.915213823318481	-4.043522834777832	-4.462551116943359	2
138	4	4.66	55.2	.1420432031154633	-4.311463356018066	-3.593297958374023	2
140	3	3.54	54	-2.184	-2.249	-3.437	1
140	9	5.42	64.09999999999999	-2.726	-2.503	-3.478	1
140	5	3.82	58	-3.841	-2.046	-4.146	1
140	1	2.4	50	-3.833	-2.215	-4.082	1
140	11	5.64	64.8	-2.53	-2.795	-3.454	1
140	4	3.75	55.3	-2.408	-2.413	-3.651	1
140	6	4.08	58.5	-3.394	-2.731	-4.292	1
140	8	4.98	62	-2.833	-2.381	-3.591	1
140	7	4.25	59	-3.203	-3.124	-4.384	1
140	2	3.1	53.1	-3.112	-2.091	-3.816	1
140	0	2.3	45	-.758	-2.915	-2.493	1
140	10	5.64	64.5	-2.411	-2.808	-3.402	1
140	12	5.96	65.8	-2.254	-2.911	-3.273	1
153	0	2.399	46	-.9278141260147095	-2.142929315567017	-2.195006608963013	2
153	11	7.08	68.5	-1.648571252822876	-2.626772880554199	-2.600271224975586	2
153	5	4.86	60.6	-2.961663961410522	-2.669083595275879	-3.922107696533203	2
153	12	7.339	69.5	-1.543223857879639	-2.640703439712524	-2.487102031707764	2
153	1	2.589	48.5	-1.831477642059326	-3.235211849212646	-3.875125408172607	2
153	7	5.9	64	-2.18640398979187	-2.60654878616333	-3.198412895202637	2
153	2	3.31	51.5	-1.12293267250061	-3.620857238769531	-4.142637252807617	2
153	3	3.879	55.3	-2.134853839874268	-3.110056638717651	-4.151608467102051	2
153	8	6.32	65.2	-1.823740243911743	-2.477389812469482	-2.817928791046143	2
153	4	4.41	59	-3.22032618522644	-2.390119075775146	-3.974712610244751	2
153	10	6.799	68	-1.985556840896606	-2.372737884521484	-2.738017797470093	2
153	9	5.559	68	-4.671820640563965	-1.807412505149841	-4.2534499168396	2
153	6	5.169	62.2	-3.037422657012939	-2.773978710174561	-3.959677696228027	2
157	3	3.98	54.4	-1.102	-2.407	-2.886	1
157	10	6.22	67.2	-2.246	-1.202	-2.331	1
157	6	5.34	61	-1.545	-1.825	-2.412	1
157	7	5.58	63.7	-2.215	-1.405	-2.537	1
157	11	6.56	68	-1.886	-1.405	-2.144	1
157	12	7.1	68.7	-1.19	-1.679	-1.741	1
157	0	2.75	47.7	-.676	-1.658	-1.485	1
157	8	5.86	65.3	-2.267	-1.278	-2.451	1
157	1	3.15	50.3	-.9	-2.177	-2.493	1
157	2	3.5	52.5	-1.246	-1.818	-2.481	1
157	4	4.14	57	-2.341	-2.145	-3.347	1
157	9	6	66.5	-2.429	-1.296	-2.536	1
157	5	5	59	-1.299	-1.843	-2.329	1
164	12	7.219	72.7	-2.150671720504761	-.5068689584732056	-1.787116408348083	2
164	8	6.46	69.7	-2.607044696807861	.3717116415500641	-1.740669846534729	2
164	2	4.65	59	-2.14118504524231	.467620313167572	-1.137844681739807	2
164	9	6.7	70.40000000000001	-2.382604360580444	-.0606613159179688	-1.787525773048401	2
164	6	5.919	66	-2.409366846084595	.4736036062240601	-1.511425852775574	2
164	7	6.179	69	-2.923299074172974	.5047698616981506	-1.891386151313782	2
164	3	5	61.8	-2.692493200302124	.5758066177368164	-1.505898118019104	2
164	1	3.74	55	-2.234333515167236	.1421592235565186	-1.325890421867371	2
164	6	6.059	67.5	-2.661713838577271	.4677921235561371	-1.716200828552246	2
164	10	6.719	70.40000000000001	-2.348791599273682	-.5003718137741089	-1.971847891807556	2
164	0	2.83	50	-1.927982091903687	-.3586189150810242	-1.22314190864563	2
164	4	5.379	63.7	-2.651561737060547	.4230014383792877	-1.651813745498657	2
164	11	7.16	72.7	-2.248424053192139	-.064115583896637	-1.654971837997437	2
171	3	4.54	56	-.7428613901138306	-2.726585865020752	-2.867980480194092	2
171	2	3.89	52	.3792280852794647	-3.320810556411743	-2.895292520523071	2
171	9	6.419	65.5	-1.749366879463196	-2.902650117874146	-2.969820261001587	2
171	10	6.7	66.40000000000001	-1.564502000808716	-3.087797880172729	-2.877442598342896	2
171	4	5.049	59.7	-1.930858731269836	-2.218666076660156	-2.969801187515259	2
171	7	5.78	63.1	-2.033396005630493	-2.833922863006592	-3.272592544555664	2
171	11	6.75	68.40000000000001	-2.22586989402771	-2.66964316368103	-3.028162717819214	2
171	5	5.059	60.5	-2.38331413269043	-2.821634531021118	-3.652129888534546	2
171	12	6.78	68.40000000000001	-2.168461322784424	-3.216794013977051	-3.253050088882446	2
171	6	5.26	61.5	-2.440062999725342	-2.580150604248047	-3.471495389938354	2
171	0	2	44		-3.288779020309448	-3.320335865020752	2
171	8	6	64.5	-2.192104816436768	-2.794518947601318	-3.279340744018555	2
171	1	3.009	48.1	.1606011092662811	-3.5719895362854	-3.011231184005737	2
179	11	6.54	67	-2.108497381210327	-3.068355560302734	-3.211963653564453	2
179	4	3.939	57.2	-3.405381441116333	-3.254625797271729	-4.896482944488525	2
179	6	4.58	60.7	-3.804893493652344	-3.471502065658569	-5.000439643859863	2
179	10	6.4	66.2	-2.072105169296265	-3.191360473632813	-3.294666051864624	2
179	2	3.259	53	-2.457303762435913	-2.872773885726929	-4.256159782409668	2
179	1	3.049	49.2	-.4352497756481171	-3.073671579360962	-2.991304874420166	2
179	9	6.16	64.90000000000001	-2.026040315628052	-3.187659740447998	-3.345527648925781	2
179	5	4.339	58.5	-3.089791774749756	-3.661035776138306	-4.880107402801514	2
179	0	2.08	45	-1.793018102645874	-2.851947784423828	-3.138482093811035	2
179	12	6.65	67.5	-2.084616661071777	-3.467836380004883	-3.363927602767944	2
179	3	3.919	55.2	-1.930152416229248	-3.438366651535034	-4.299549102783203	2
179	9	5.62	64	-2.819581508636475	-3.283894777297974	-3.997781991958618	2
181	12	7.4	70.2	-1.677336692810059	-2.346268892288208	-2.412641763687134	2
181	3	4.48	58.5	-2.676897764205933	-1.87198269367218	-3.259198427200317	2
181	7	5.679	63.7	-2.543787240982056	-2.620543718338013	-3.464051485061646	2
181	0	2.5	47	-1.174716114997864	-2.255783081054688	-2.262151479721069	2
181	5	4.94	60.6	-2.749029874801636	-2.561094045639038	-3.707608461380005	2
181	11	6.98	68.2	-1.721812129020691	-2.755383491516113	-2.727946758270264	2
181	6	5.32	62.2	-2.6605224609375	-2.566529989242554	-3.578155517578125	2
181	9	6.5	67.2	-2.265284538269043	-2.272364616394043	-2.920644283294678	2
181	10	6.299	67.5	-2.791470527648926	-2.540714979171753	-3.395835161209106	2
181	8	5.74	64.7	-2.858171224594116	-2.780832767486572	-3.711994886398315	2
181	2	4.16	54.5	-.6748192310333252	-2.327197551727295	-2.60928201675415	2
186	8	4.08	58	-3.121	-4.245	-5	1
186	9	4.4	59.1	-2.855	-4.255	-4.763	1
186	5	3.24	54.4	-3.497	-3.943	-5.277	1
186	7	4.22	56.8	-1.991	-4.247	-4.519	1
186	3	2.98	51	-2.04	-3.457	-4.324	1
186	2	2.76	49.5	-1.868	-3.259	-4.003	1
186	11	5.06	61.4	-2.363	-4.181	-4.249	1
186	10	4.4	60.8	-3.688	-3.853	-4.903	1
186	12	5.25	61.9	-2.159	-4.178	-4.085	1
186	4	3.12	53.7	-3.45	-3.431	-4.96	1
186	0	2.14	45	-1.589	-2.4	-2.604	1
186	1	2.62	47.5	-1.092	-3.081	-3.172	1
186	6	4.04	55.9	-1.929	-4.073	-4.465	1
187	11	4.9	60.8	-2.456	-4.323	-4.421	1
187	6	4.18	56	-1.597	-4.071	-4.27	1
187	10	4.78	60.2	-2.45	-4.101	-4.369	1
187	8	4.4	58.5	-2.515	-4.067	-4.546	1
187	12	5.26	61.4	-1.907	-4.378	-4.072	1
187	4	4.04	53	.019	-3.79	-3.358	1
187	7	4.34	56.5	-1.479	-4.398	-4.347	1
187	0	3.02	46.3	1.285	-1.792	-.457	1
187	1	3.2	48.2	.67	-1.949	-.972	1
187	5	4.14	55.5	-1.384	-3.622	-3.9	1
187	3	3.85	52	.169	-3.012	-2.656	1
187	2	3.5	50.5	.14	-2.456	-2.13	1
187	9	4.75	59	-1.892	-4.314	-4.271	1
189	7	4.5	57.7	-1.785	-3.655	-3.975	1
189	10	4.94	61.5	-2.696	-3.546	-4.136	1
189	5	4	56.1	-2.176	-3.059	-3.937	1
189	1						1
189	6	4.3	57.1	-1.956	-3.312	-3.911	1
189	0	2.24	40		-5.403	-2.532	1
189	3	3.2	50	-.516	-3.52	-3.541	1
189	12	5.66	62.7	-1.632	-3.901	-3.555	1
189	8	4.66	58.2	-1.669	-3.714	-3.895	1
189	9	4.92	60	-2.008	-3.533	-3.84	1
189	11	5.34	62.1	-2.049	-3.781	-3.812	1
189	2	2.76	46.5	.179	-3.881	-3.153	1
189	4	3.56	54.3	-2.33	-3.053	-4.113	1
192	1	3.14	49.3	-.172	-1.9	-1.56	1
192	0	2.96	48.4	-.222	-1.152	-.913	1
192	12	6.64	68	-2.291	-2.62	-3.065	1
192	9	5.94	66	-2.964	-1.916	-3.246	1
192	10	6.24	66.8	-2.641	-2.36	-3.225	1
192	2	3.14	49.3	-.172	-1.9	-1.56	1
192	8	5.82	65	-2.808	-1.938	-3.188	1
192	5	4.74	59	-2.29	-1.896	-3.005	1
192	6	5.2	61	-2.314	-2.089	-3.068	1
192	7	5.62	63.5	-2.586	-2.006	-3.123	1
192	4	4.41	57.5	-2.18	-1.466	-2.679	1
192	3	3.83	53	-.52	-1.886	-2.133	1
192	11	6.1	67.2	-3.093	-2.621	-3.603	1
195	0	2.56	46	-.3026117384433746	-1.77764093875885	-1.600818753242493	2
195	2	3.73	52	-.1794021725654602	-2.4943528175354	-2.417013645172119	2
195	1	3.299	50.2	-.3110314309597015	-1.818653345108032	-1.738569736480713	2
195	5	5.259	60.8	-1.626785635948181	-1.528292298316956	-2.273723840713501	2
195	7	5.599	62.8	-1.800275564193726	-1.956783771514893	-2.607773303985596	2
195	3	4.549	56	-.6328878402709961	-1.831523180007935	-1.998040556907654	2
195	8	5.9	64.5	-1.880085110664368	-1.843167304992676	-2.520432472229004	2
195	4	5.15	58.6	-.7491898536682129	-1.619974851608276	-1.788580894470215	2
195	9	6.259	65.7	-1.643452405929565	-1.857728719711304	-2.295977354049683	2
195	11	6.679	67.5	-1.512844562530518	-2.123801946640015	-2.248277187347412	2
195	12	6.879	68.2	-1.39773964881897	-2.282765626907349	-2.214064598083496	2
195	6	5.3	62	-2.092704296112061	-1.698988795280457	-2.686715126037598	2
195	10	6.46	66.5	-1.560930371284485	-2.092764139175415	-2.315973281860352	2
197	6	5.02	60	-2.186	-2.506	-3.309	1
197	12	5.82	65	-2.808	-3.933	-4.112	1
197	11	5.68	64	-2.68	-3.927	-4.104	1
197	10	5.8	63.6	-2.224	-3.766	-3.799	1
197	1	3	46.5	1.172	-2.516	-1.088	1
197	9	5.36	63	-2.965	-3.243	-4.027	1
197	5	4.82	57	-.733	-2.79	-2.811	1
197	4	4.75	55	.505	-2.606	-2.013	1
197	0	3	46.5	1.172	-2.516	-1.088	1
197	7	5.22	60.3	-1.868	-3.118	-3.482	1
197	3	4.08	53.1	.137	-1.715	-1.55	1
197	2	3.61	50	.903	-1.906	-.998	1
197	8	5.54	62.6	-2.337	-3.146	-3.637	1
205	3	5.07	60.2	-2.17947793006897	-.6738966107368469	-1.970457196235657	2
205	4	5.379	61.3	-2.044999837875366	-1.319312930107117	-2.338377952575684	2
205	11	6.86	69	-2.233438014984131	-2.396640539169312	-2.875925779342651	2
205	10	6.099	67.5	-3.218518972396851	-2.591072797775269	-3.707164525985718	2
205	0	2.899	46	1.139272689819336	-2.142929315567017	-.9997905492782593	2
205	7	5.519	65.7	-3.819737195968628	-1.74396288394928	-3.738819122314453	2
205	2	4.559	58	-2.111239671707153	-.2191454321146011	-1.588006138801575	2
205	5	5.629	63.2	-2.422650337219238	-1.413653969764709	-2.640605688095093	2
205	12	7.599	69	-.9317792654037476	-2.851013898849487	-2.173661708831787	2
205	6	5.679	65.2	-3.219417572021484	-1.285236597061157	-3.082510709762573	2
205	9	5.219	65.7	-4.582605838775635	-2.831466913223267	-4.807425975799561	2
209	10	4.92	62.3	-3.11	-3.248	-4.18	1
209	3	4.42	53.5	.661	-1.061	-.516	1
209	6	5.4	60.8	-1.322	-1.077	-1.741	1
209	2	4.02	51.8	.771	-.209	.479	1
209	0	3.45	47.8	1.718	-1.167	.343	1
209	1	4.02	51.8	.771	-.209	.479	1
209	8	5.2	61.8	-2.226	-2.543	-3.307	1
209	11	4.78	62.4	-3.473	-3.675	-4.585	1
209	9	4.76	62	-3.352	-2.719	-4.092	1
209	7	5.18	61.5	-2.133	-1.532	-2.618	1
209	12	5.15	62.6	-2.701	-3.799	-4.174	1
209	5	5.29	59.5	-.918	-1.048	-1.458	1
209	4	4.9	56.4	-.052	-.968	-.875	1
211	6	3.3	52.6	-1.988	-6.136	-6.045	1
211	10	3.1	56	-5.185	-7.119	-7.362	1
211	11	3.5	56.5	-4.245	-7.339	-6.972	1
211	3	2.8	47.8	-.441	-4.631	-4.292	1
211	12	4.45	57.2	-1.853	-7.318	-5.854	1
211	2	2.6	47	-.729	-3.244	-2.976	1
211	7	3.1	53.2	-3.229	-6.703	-6.758	1
211	1	2.55	46.2	-.388	-2.492	-2.003	1
211	8	3.7	54.3	-1.933	-6.902	-6.195	1
211	9	3.88	55	-1.898	-7.081	-6.147	1
211	4	2.88	49	-.947	-5.739	-5.44	1
211	5	3.04	52	-2.523	-5.353	-5.852	1
211	0	2.55	46.2	-.388	-2.492	-2.003	1
218	1						1
218	0	3	42		-3.922	-.429	1
218	4	4.4	55.5	-.6909999999999999	-1.527	-1.81	1
218	2	3.55	48.3	1.706	-2.671	-1.093	1
218	3	3.6	52.3	-.784	-1.816	-2.178	1
218	7	5.64	61.5	-1.149	-1.556	-1.927	1
218	5	5.06	59.1	-1.216	-.869	-1.544	1
218	11	6.18	65.8	-1.828	-2.28	-2.648	1
218	9	5.88	64.5	-1.92	-1.58	-2.4	1
218	10	5.92	65.3	-2.147	-2.006	-2.764	1
218	6	5.42	59.7	-.746	-1.467	-1.631	1
218	8	6	64	-1.489	-1.083	-1.811	1
218	12	6.06	66.59999999999999	-2.346	-2.27	-2.981	1
219	8	6.46	65.5	-1.668	-1.331	-2.056	1
219	1	3.54	51.4	-.272	-1.107	-1.056	1
219	0	2.51	49.2	-2.719	-1.098	-2.241	1
219	5	5.26	60.2	-1.713	-1.463	-2.249	1
219	11	6.35	68.5	-3.06	-2.051	-3.28	1
219	7	6	62.5	-1.272	-2.059	-2.291	1
219	3	3.92	54.5	-1.386	-.944	-1.786	1
219	6	5.46	60.8	-1.583	-1.883	-2.441	1
219	10	6.3	68	-2.98	-1.77	-3.12	1
219	12	7.2	69.40000000000001	-1.752	-2.351	-2.501	1
219	4	4.43	56.5	-1.403	-1.483	-2.249	1
219	9	6.62	67	-1.952	-1.399	-2.265	1
219	2	3.54	51.4	-.272	-1.107	-1.056	1
219	11	7.03	65.5	-.6053667664527893	-3.898065805435181	-2.656402349472046	2
219	3	3.41	53.1	-1.981171131134033	-4.498235702514648	-5.420735359191895	2
219	12	7.44	67.2	-.553766131401062	-3.677619695663452	-2.398919582366943	2
219	9	5.599	62.5	-2.150701284408569	-3.958266258239746	-4.030738353729248	2
219	6	3.93	58.2	-4.179475784301758	-4.056653022766113	-5.890289306640625	2
219	0	2.359	46.2	-1.26458477973938	-2.128514289855957	-2.340788602828979	2
219	9	5.75	63.3	-2.195084810256958	-4.086667537689209	-4.05321741104126	2
219	10	6.349	64.5	-1.468635559082031	-4.011129379272461	-3.405911922454834	2
219	6	4.589	59.3	-2.901429891586304	-4.187912940979004	-5.026493549346924	2
219	4	3.43	55	-3.448559045791626	-4.593275547027588	-6.238583087921143	2
219	7	5.099	61	-2.567104339599609	-4.000461101531982	-4.488527297973633	2
224	0	3	53	-3.446459531784058	1.22961688041687	-.8378024697303772	2
224	11	7.15	69.90000000000001	-1.469495177268982	-1.157546162605286	-1.659403324127197	2
224	7	6.22	66.40000000000001	-1.967252492904663	-.4657076895236969	-1.75546932220459	2
224	12	7.4	70.5	-1.246280312538147	-1.37603747844696	-1.583822131156921	2
224	6	6.19	66.2	-1.952892780303955	.058278102427721	-1.444628715515137	2
224	9	6.259	68	-2.441560506820679	-1.012801289558411	-2.349812507629395	2
224	3	5.2	61.2	-1.947651147842407	.3679057061672211	-1.140508770942688	2
224	4	5.71	63.3	-1.780961275100708	.3308878242969513	-1.105098009109497	2
224	5	5.95	65	-1.973783850669861	.2565601468086243	-1.32411801815033	2
224	10	6.9	68.7	-1.519203305244446	-1.302178382873535	-1.801340579986572	2
224	9	6.12	67.2	-2.438549518585205	-.9483774304389954	-2.33793568611145	2
227	4	3.71	57.5	-4.255	-1.823	-4.175	1
227	11	6.76	69.2	-2.496	-1.762	-2.749	1
227	7	5.12	65.8	-4.635	-.958	-3.866	1
227	1	3.1	50.5	-1.166	.139	-.496	1
227	2	3.1	50.5	-1.166	-2.342	-2.807	1
227	6	4.51	63	-4.954	-1.369	-4.274	1
227	9	5.34	66.8	-4.515	-1.572	-4.082	1
227	10	6.3	68.3	-3.088	-1.389	-3.005	1
227	0	2.75	46.5	.236	-2.243	-1.455	1
227	3	3.49	54	-2.414	-1.01	-2.444	1
227	8	5.24	66.2	-4.52	-1.254	-3.942	1
227	5	4.25	60.5	-4.475	-1.77	-4.203	1
227	12	6.96	69.59999999999999	-2.258	-1.828	-2.6	1
233	8	3.859	58.6	-4.178263187408447	-4.497514724731445	-6.367634296417236	2
233	11	5.44	62.2	-1.876521825790405	-4.263334274291992	-4.069036483764648	2
233	5	3.25	55.3	-4.157976150512695	-3.90883731842041	-6.20662260055542	2
233	3	3.689	55.1	-2.466214656829834	-2.222882032394409	-3.604737758636475	2
233	9	3.899	59.2	-4.402514934539795	-4.68269681930542	-6.585492134094238	2
233	6	3.62	57	-3.974292993545532	-3.921895503997803	-5.956250190734863	2
233	0	2.279	46.5	-2.005074739456177	-1.509647369384766	-2.334240198135376	2
233	10	4.28	60.2	-3.791626930236816	-4.679680824279785	-6.004716873168945	2
233	12	5.7	63.7	-1.965283274650574	-4.028225898742676	-3.86231541633606	2
233	7	3.799	57.7	-3.82151985168457	-4.19468879699707	-5.9946608543396	2
242	4	4.24	56.6	-2.018731832504272	-3.542794466018677	-4.297361850738525	2
242	11	5.98	66.5	-3.081488370895386	-3.544079065322876	-4.137128829956055	2
242	0	2.02	45	-2.132020950317383	-2.851947784423828	-3.309607028961182	2
242	7	5.139	62.2	-3.114078760147095	-3.206561803817749	-4.276021480560303	2
242	10	5.799	65.7	-3.156670570373535	-3.441569328308105	-4.18642520904541	2
242	5	4.799	58.3	-1.671469211578369	-3.622541427612305	-3.934491634368896	2
242	12	5.879	67	-3.511246681213379	-3.775180101394653	-4.509339809417725	2
242	9	5.58	64.90000000000001	-3.32141900062561	-3.205317497253418	-4.22930908203125	2
242	8	5.58	63	-2.439761877059937	-3.436147451400757	-3.898816823959351	2
242	6	5.099	60.1	-2.047473669052124	-3.547095775604248	-3.945511817932129	2
243	8	5.559	62.7	-2.341996192932129	-3.666302442550659	-3.983871221542358	2
243	12	6.5	66.5	-1.991853952407837	-3.971063852310181	-3.609267711639404	2
243	9	5.71	63	-2.142200708389282	-4.152583122253418	-4.079837322235107	2
243	5	4.58	59.1	-2.79561972618103	-3.297828912734985	-4.368213176727295	2
243	10	6.08	65.5	-2.449684381484985	-3.496648550033569	-3.751021146774292	2
243	6	5.099	60.1	-2.047473669052124	-3.615881681442261	-3.990530014038086	2
243	11	6.5	66.5	-1.991853952407837	-3.499218463897705	-3.372909307479858	2
243	0	2.879	48.1	-.3313812911510468	-1.401563286781311	-1.208559513092041	2
243	7	5.54	62.1	-2.085852146148682	-3.376079320907593	-3.693594455718994	2
251	0	2.53	46.1	-.507	-2.503	-2.024	1
251	3	3.44	54.5	-2.884	-2.36	-3.896	1
251	9	4.46	60.6	-3.452	-3.919	-4.811	1
251	11	4.87	61.5	-2.868	-4.112	-4.494	1
251	4	3.5	56.5	-3.946	-2.378	-4.459	1
251	6	3.94	58.4	-3.72	-3.136	-4.722	1
251	5	3.78	57.5	-3.685	-2.891	-4.601	1
251	1	3	48.5	-.233	-2.688	-2.398	1
251	8	4.22	59.4	-3.485	-3.91	-4.92	1
251	2	3.2	50.4	-.791	-3.19	-3.423	1
251	10	4.6	61.3	-3.427	-4.091	-4.818	1
251	7	4.08	58.8	-3.55	-3.664	-4.882	1
251	12	5.14	62	-2.455	-4.302	-4.308	1
253	0	2.72	43.5		-3.288	-1.146	1
253	7	3.68				-5.291	1
253	2	3.42	47	2.126	-3.512	-1.549	1
253	1	2.72	43.5		-3.288	-1.146	1
253	9	3.38	56.8	-4.466	-5.045	-6.151	1
253	8	3.76				-5.369	1
253	4	3.72	52.5	-.555	-3.598	-3.6	1
253	5	4.06	54.1	-.673	-3.727	-3.659	1
253	6	4.26	55.8	-1.25	-3.684	-3.836	1
253	10	4.02	56.9	-2.629	-5.468	-5.436	1
253	12	5.06	57.6	-.394	-6.045	-4.414	1
253	11	4.06	57	-2.573	-5.93	-5.596	1
253	3	3.5	50.5	.14	-3.186	-2.847	1
253	10	7.099	71.2	-2.546427726745605	-.9930877089500427	-2.358606100082397	2
253	3	5.309	60	-1.479390859603882	-.7716437578201294	-1.59093701839447	2
253	4	5.719	62.7	-1.976950883865356	-.6811926364898682	-1.838976979255676	2
253	6	6.24	65	-1.902788639068604	-1.283188819885254	-2.194324493408203	2
253	12	7.5	73.2	-2.460563898086548	-1.084405779838562	-2.291809558868408	2
253	5	5.839	63	-1.855847358703613	-1.480744361877441	-2.303489446640015	2
253	9	7.03	69.7	-2.163691997528076	-1.163204789161682	-2.218325853347778	2
253	11	7.339	72	-2.373384714126587	-1.109704732894897	-2.269700527191162	2
253	7	6.7	67.2	-1.874157905578613	-1.055451393127441	-2.020892858505249	2
253	8	6.799	69.2	-2.420783996582031	-.7059941291809082	-2.185663938522339	2
253	0	2.52	48.5	-2.151327133178711	-1.007484555244446	-1.976261734962463	2
254	12	6.88	67.8	-1.76	-2.957	-2.872	1
254	11	6.2	67	-2.805	-2.743	-3.489	1
254	3	4.5	56	-.849	-1.731	-2.126	1
254	6	5.66	61.4	-1.453	-2.397	-2.682	1
254	9	6.04	65.59999999999999	-2.578	-2.316	-3.217	1
254	8	5.84	65.3	-2.893	-1.885	-3.205	1
254	1	3.8	51.5	.461	-1.417	-.9399999999999999	1
254	10	5.98	66.2	-2.959	-2.573	-3.544	1
254	7	5.68	63.8	-2.588	-2.007	-3.117	1
254	5	5.2	60	-1.74	-2.042	-2.697	1
254	0	3	45	2.166	-2.671	-.674	1
254	4	4.96	58.4	-1.328	-1.76	-2.308	1
254	2	4.04	53.4	-.196	-1.502	-1.564	1
266	8	5.2	64.90000000000001	-4.134	-1.876	-4.01	1
266	1	3.59	53.5	-1.67	.696	-.233	1
266	12	7.6	70.5	-1.439	-1.928	-2.036	1
266	9	5	66.5	-5.123	-2.14	-4.728	1
266	11	6.7	67.5	-1.988	-2.507	-2.829	1
266	6	5.78	63.5	-2.222	-1.353	-2.464	1
266	7	5.39	64.8	-3.678	-1.634	-3.588	1
266	5	5.4	62	-2.364	-.52	-1.975	1
266	10	6.1	67.3	-3.13	-2.101	-3.394	1
266	3	4.41	56.6	-1.532	-.591	-1.557	1
266	2	3.73	54	-1.599	.393	-.528	1
266	4	4.94	56.7	-.232	-1.951	-1.844	1
266	0	3.57	53	-1.35	1.083	.227	1
273	1	3.3	50.5	-.513	-.604	-.615	1
273	5	5.26	60	-1.235	-1.33	-1.875	1
273	12	6.5	66.3	-1.42	-2.599	-2.482	1
273	7						1
273	2						1
273	11	5.85	65.40000000000001	-2.325	-2.427	-3.107	1
273	4	4.74	57.3	-.954	-1.47	-1.876	1
273	3	4.48	53	1.132	-2.445	-1.424	1
273	10	5.75	64.8	-2.3	-2.331	-3.075	1
273	9	5.8	64	-1.883	-2.304	-2.808	1
273	8						1
273	0	3.12	49.4	-.394	.045	-.164	1
273	6	5.5	61.5	-1.436	-1.556	-2.135	1
273	9	5.66	65.2	-3.264008283615112	-3.036300659179688	-4.085731029510498	2
273	12	6.65	67.2	-1.970445990562439	-3.594107389450073	-3.363927602767944	2
273	0	2.899	48.2	-.3211224377155304	-1.348941802978516	-1.163317561149597	2
273	8	5.74	64.5	-2.769129276275635	-2.813786268234253	-3.681187152862549	2
273	11	6.799	67	-1.610132455825806	-3.360242366790771	-3.007953882217407	2
273	10	6.04	65.90000000000001	-2.702999114990234	-3.305996894836426	-3.801547050476074	2
273	5	4.7	60	-3.036593198776245	-3.031406164169312	-4.261881828308105	2
273	3	4.269	58.5	-3.301576137542725	-1.988443851470947	-3.739733219146729	2
273	3	4.179	58.2	-3.368298053741455	-1.898741364479065	-3.725444793701172	2
273	6	5.08	62.2	-3.266615867614746	-2.682855367660522	-4.052277088165283	2
273	2	3.54	55.3	-3.288609027862549	-1.929448962211609	-3.832209587097168	2
273	7	5.839	63.7	-2.18352746963501	-2.641296625137329	-3.231386423110962	2
273	1	3.21	52.3	-2.091156244277954	-1.553161025047302	-2.704728364944458	2
276	6	4.56	59.7	-2.752	-1.923	-3.349	1
276	5	4.63	59	-2.192	-1.466	-2.671	1
276	8	4.65	60.4	-2.882	-3.126	-4.111	1
276	3	4.04	55.4	-1.601	-1.697	-2.571	1
276	0	2.55	46.5	-.704	-1.773	-1.609	1
276	1	2.59	48	-1.569	-1.586	-1.942	1
276	9	4.32	62	-4.375	-3.191	-4.944	1
276	11	5.1	62.7	-2.862	-3.522	-4.133	1
276	2	2.68	49.5	-2.215	-1.805	-2.752	1
276	10	4.5	62.5	-4.152	-3.132	-4.755	1
276	12	6.2	64.7	-1.382	-3.508	-3.04	1
276	7	4.6	60	-2.806	-2.891	-3.964	1
276	4	4.3	58.5	-2.79	-1.011	-2.73	1
287	0	2.879	47.7	-.1622085571289063	-1.396347999572754	-.9950328469276428	2
287	2	3.879	54.5	-1.464802503585815	-1.629587054252625	-2.447071075439453	2
287	3	3.95	56	-2.259246349334717	-2.182252407073975	-3.400753736495972	2
287	10	5.879	63.7	-1.605379462242126	-3.208727598190308	-3.122737884521484	2
287	3	4.07	56.2	-2.03638219833374	-2.222951412200928	-3.275839805603027	2
287	9	5.379	62.6	-2.183911800384521	-2.889606475830078	-3.459191560745239	2
287	12	6.74	66	-.9014373421669006	-3.136101722717285	-2.389995336532593	2
287	11	6.099	64.90000000000001	-1.647458672523499	-3.125120639801025	-3.019586324691772	2
287	6	5.08	61.5	-2.36336088180542	-1.718387126922607	-2.907989501953125	2
287	8	5.28	62.1	-2.182093381881714	-2.602867841720581	-3.320944547653198	2
287	6	5.019	61.6	-2.553828954696655	-2.131911754608154	-3.316899538040161	2
287	4	4.98	61.5	-2.599886655807495	-.6432631015777588	-2.320485353469849	2
288	1	2.69	46.4	-.035	-1.738	-1.218	1
288	7	6.38	64	-.79	-.319	-.831	1
288	0	2.69	46.4	-.035	-1.738	-1.218	1
288	6	5.84	61.5	-.754	-.701	-1.064	1
288	2	3.15	47.5	.949	-2.315	-1.079	1
288	3	4.1	50.6	1.761	-2.761	-1.314	1
288	8	6.52	65	-.92	-.6899999999999999	-1.143	1
288	12	7.34	66.90000000000001	-.248	-2.15	-1.34	1
288	10	6.08	66	-2.092	-1.699	-2.526	1
288	5	5.3	58	-.104	-1.68	-1.396	1
288	4	4.8	54	1.214	-2.044	-.964	1
288	9	6.54	65.7	-1.138	-.969	-1.447	1
288	11	6.42	66.2	-1.528	-2.102	-2.312	1
295	0	2	44		-2.849615097045898	-3.121746778488159	2
295	12	5.419	64.2	-2.768514394760132	-3.847156763076782	-4.324116230010986	2
295	10	5.28	63.3	-2.705762147903442	-3.355398654937744	-4.05948543548584	2
295	11	5.28	63.6	-2.832717657089233	-3.668566703796387	-4.31208324432373	2
295	5	4.46	56.5	-1.165981769561768	-3.293472766876221	-3.506769418716431	2
295	9	5.46	62.7	-2.051382303237915	-3.098664283752441	-3.475065469741821	2
295	3	3.27	52.3	-1.891671419143677	-3.553578615188599	-4.539953708648682	2
295	4	3.859	54.2	-1.318355321884155	-3.652390956878662	-4.120342254638672	2
295	6	4.61	58.2	-1.794231176376343	-3.181237697601318	-3.724961042404175	2
295	8	4.919	61	-2.507463693618774	-3.320509195327759	-4.091686725616455	2
295	7	5.019	59.8	-1.673378229141235	-3.194336414337158	-3.502847194671631	2
299	7	4.5	59.5	-2.804	-3.208	-4.17	1
299	12	5.3	61	-1.632	-4.711	-4.102	1
299	1	3.25	52	-1.746	.038	-.866	1
299	11	4.85	60.5	-2.429	-4.445	-4.489	1
299	3	4.06	54.5	-.9429999999999999	-2.581	-2.92	1
299	5	4.58	57.3	-1.346	-2.982	-3.299	1
299	2	3.58	53.2	-1.483	-1.812	-2.636	1
299	8	4.35	59.8	-3.348	-3.618	-4.672	1
299	6	4.62	58.8	-2.107	-2.958	-3.66	1
299	9	4.5	60.1	-3.116	-3.967	-4.682	1
299	4	4.26	56.5	-1.694	-2.56	-3.274	1
299	10	4.6	60.1	-2.858	-4.127	-4.614	1
299	0	2.87	47.2	.135	-1.311	-.795	1
307	7	5.22	58.5	-.544	-2.801	-2.505	1
307	5	4.97	56.3	.163	-2.279	-1.764	1
307	11	4.6	60.9	-3.247	-4.091	-4.746	1
307	0	2.49	45.6	-.32	-2.253	-1.76	1
307	1						1
307	2	2.8	47.5	-.339	-1.85	-1.435	1
307	4	4.6	53.8	.892	-1.927	-1.11	1
307	10	4.94	60.5	-2.212	-4.04	-4.175	1
307	8	5.05	60	-1.704	-2.748	-3.193	1
307	12	6.24	63.2	-.726	-3.84	-2.844	1
307	6	4.98	58	-.797	-2.132	-2.236	1
307	9	4.8	60.2	-2.4	-3.589	-4.088	1
307	3	3.58	53.5	-1.696	-1.007	-2.019	1
309	3	2.73	47.6	-.591	-5.71	-5.201	1
309	5	3.98	54	-.821	-5.011	-4.713	1
309	12	5.98	61.5	-.82	-5.749	-4.048	1
309	10	4.92	58.9	-1.754	-6.288	-5.14	1
309	1	1.76	41.1		-4.996	-3.961	1
309	8	4.22	58.1	-3.16	-5.252	-5.506	1
309	6	4.1	56	-1.986	-4.841	-4.992	1
309	2	2.31	45	-.607	-5.53	-4.836	1
309	11	5.18	59.2	-1.301	-6.259	-4.847	1
309	4	3.32	50.2	-.165	-5.639	-5.011	1
309	7	4.16	57	-2.555	-5.191	-5.331	1
309	0	1.76	41.1		-4.996	-3.961	1
309	9	4.48	58.5	-2.677	-6.005	-5.532	1
310	10	4.8	58.7	-1.934	-6.376	-5.295	1
310	1	1.91	42		-4.522	-3.563	1
310	2	2.19	44.5		-5.784	-5.084	1
310	6	3.88	55.3	-2.131	-5.172	-5.326	1
310	4	3.28	50	-.163	-5.737	-5.079	1
310	0	1.91	42		-4.522	-3.563	1
310	5	3.72	53.5	-1.242	-5.25	-5.126	1
310	9	4.46	58.3	-2.597	-6.094	-5.559	1
310	8	4.1	57.4	-3.034	-5.573	-5.674	1
310	11	5.2	59	-1.129	-6.346	-4.821	1
310	7	3.94	56.5	-2.869	-5.424	-5.649	1
310	12	6.02	61.4	-.6870000000000001	-5.791	-3.999	1
310	3	2.65	47.2	-.652	-5.909	-5.348	1
316	2	2.48	49.2	-2.865601539611816	-4.718290328979492	-6.146795749664307	2
316	9	5.5	62.7	-2.480211019515991	-4.115621089935303	-4.319943428039551	2
316	11	6.28	66	-2.235930919647217	-3.683576583862305	-3.664873361587524	2
316	8	5	60.1	-2.297610759735107	-4.751380920410156	-4.858200073242188	2
316	12	6.339	66.40000000000001	-2.276279926300049	-3.944628477096558	-3.798266887664795	2
316	7	4.44	58.6	-2.860706329345703	-4.904640197753906	-5.560948848724365	2
316	5	3.2	54.7	-4.097500801086426	-5.247551441192627	-7.212471485137939	2
316	4	2.85	52.1	-3.405816793441772	-5.672248840332031	-7.421430110931396	2
316	3	2.779	51	-2.852561235427856	-5.170263767242432	-6.657040119171143	2
316	0	1.899	42.8		-4.011324405670166	-3.665547847747803	2
316	6	3.879	56.5	-3.069054126739502	-5.138000965118408	-6.202972888946533	2
316	10	5.79	63.8	-2.338566780090332	-4.206752300262451	-4.167924404144287	2
317	7	5.78	63	-1.985742568969727	-2.879938840866089	-3.272592544555664	2
317	8	6	64.7	-2.279604911804199	-2.665148496627808	-3.25850248336792	2
317	6	4.36	59	-3.36957573890686	-3.802792549133301	-5.1072998046875	2
317	0	1.9	42.9		-3.958625555038452	-3.662543535232544	2
317	4	3.549	52.2	-.817747950553894	-5.687628269195557	-5.759971618652344	2
317	10	6.95	69	-2.064988374710083	-1.901731491088867	-2.524775266647339	2
317	3	2.819	49	-1.194321870803833	-6.147734642028809	-6.551198482513428	2
317	12	7.629	71.7	-1.780319213867188	-1.71533727645874	-2.13814377784729	2
317	2	2.24	46.7	-2.233611822128296	-5.966040134429932	-6.843218326568604	2
317	5	4.219	57.2	-2.523045778274536	-4.169992923736572	-5.03710412979126	2
317	9	6.7	67.5	-1.988029718399048	-1.974719882011414	-2.568708896636963	2
317	11	7.29	70.2	-1.868630051612854	-1.881866216659546	-2.330002546310425	2
319	10	6	66.59999999999999	-3.074	-2.52	-3.574	1
319	2	3	51.3	-2.147	-2.863	-3.896	1
319	5	4.36	60.2	-4.035	-2.106	-4.149	1
319	0	2.63	46.5	-.254	-3.431	-2.819	1
319	3	3.66	57.4	-4.34	-1.233	-3.802	1
319	8	5.3	65.3	-4.067	-1.99	-4.014	1
319	6	4.7	62	-4.073	-2.061	-4.112	1
319	4	4	58	-3.727	-2.191	-4.101	1
319	12	7.08	69.2	-1.897	-2.482	-2.674	1
319	7						1
319	11	6.68	67.5	-2.027	-2.641	-2.92	1
319	9	5.62	65.90000000000001	-3.607	-2.277	-3.833	1
319	1						1
322	5	5	60	-1.819	-1.524	-2.429	1
322	0	2.37	52	-5.178	1.438	-1.954	1
322	11	5.8	65.2	-2.351	-2.571	-3.206	1
322	2	3.06	52.7	-2.979	-.414	-2.13	1
322	3	4	55.2	-1.583	-1.377	-2.29	1
322	10	5.64	65	-2.608	-2.164	-3.186	1
322	7	5.4	63.5	-2.521	-.993	-2.501	1
322	4						1
322	6	5.3	62.5	-2.315	-1.11	-2.443	1
322	1	2.37	52	-5.178	1.438	-1.954	1
322	9	5.82	64.8	-2.157	-1.717	-2.637	1
322	12	6.44	65.8	-1.35	-2.753	-2.539	1
322	8	5.6	64	-2.295	-1.52	-2.654	1
324	4	3.9	52	.31	-3.731	-3.188	1
324	3	3.38	51.2	-.728	-2.703	-2.97	1
324	8	4.7	58.6	-1.795	-3.714	-3.934	1
324	6	4.52	55.5	-.391	-3.747	-3.363	1
324	12	5.86	63.6	-1.603	-3.911	-3.472	1
324	0	2.03	44		-2.85	-2.893	1
324	10	5	60.5	-2.07	-4.102	-4.121	1
324	7	4.6	58.5	-1.99	-3.198	-3.758	1
324	11	5.68	62.5	-1.506	-3.966	-3.521	1
324	5	4.5	53	1.179	-4.151	-2.831	1
324	1	2.26	47	-2.472	-2.44	-3.095	1
324	2	2.55	47.3	-1.265	-3.184	-3.336	1
324	9	4.74	58.9	-1.862	-4.207	-4.21	1
325	8	5.12	62.5	-3.298	-3.089	-4.176	1
325	6	5.48	61.7	-2.019	-2.229	-2.945	1
325	0	2.73	48.1	-.9340000000000001	-1.858	-1.849	1
325	2	3.5	52	-.834	-2.392	-2.788	1
325	10	5.76	63.8	-2.406	-3.66	-3.844	1
325	3	4.2	56	-1.688	-1.877	-2.788	1
325	1	3.5	51.8	-.6879999999999999	-1.119	-1.371	1
325	11	5.82	64.2	-2.454	-4.031	-4.006	1
325	4	5	58.7	-1.423	-1.773	-2.363	1
325	7	5.58	62.1	-1.994	-2.82	-3.275	1
325	9	5.58	63.2	-2.536	-3.459	-3.87	1
325	12	6.32	65.40000000000001	-1.907	-3.955	-3.566	1
325	5	5.4	60	-1.267	-2.139	-2.446	1
327	8	5.26	61	-2.167	-4.135	-4.156	1
327	0	2.9	48	-.183	-1.087	-.896	1
327	7	5.1	59.8	-1.865	-3.976	-4.018	1
327	5	4.3	57.2	-2.283	-3.384	-4.143	1
327	1	3.12	50	-.734	-1.833	-1.928	1
327	3	3.98	53.5	-.444	-2.972	-3.074	1
327	4	4.04	56	-2.17	-2.969	-3.9	1
327	2	3.56	51.7	-.42	-2.775	-2.892	1
327	6	4.7	58	-1.729	-4.175	-4.244	1
327	11	5.7	64	-2.634	-4.135	-4.167	1
327	12	6.2	64.7	-1.857	-4.255	-3.717	1
327	9	5.42	62.3	-2.47	-4.066	-4.178	1
327	10	5.45	63	-2.747	-3.999	-4.247	1
332	2	3.4	51.5	-.871	-.772	-1.128	1
332	8	5.8	63.8	-1.803	-1.423	-2.248	1
332	12	6.52	66.3	-1.385	-2.54	-2.425	1
332	4	4.78	58.6	-1.599	-.711	-1.696	1
332	10	5.78	64.59999999999999	-2.16	-2.363	-3.008	1
332	6	4.84	61	-2.701	-1.336	-2.888	1
332	11	6.1	65	-1.683	-2.652	-2.786	1
332	1	2.65	47.8	-1.167	-1.079	-1.364	1
332	0	2.65	47.8	-1.167	-1.079	-1.364	1
332	3	4.2	55	-.892	-.974	-1.485	1
332	7	5.58	62.5	-1.712	-1.366	-2.182	1
332	5	5.16	61	-1.943	-.319	-1.634	1
332	9	5.6	64.09999999999999	-2.336	-1.975	-2.946	1
332	2	2.7	52	-3.989773988723755	-2.845661401748657	-5.15111780166626	2
332	8	4.7	60.6	-2.854963541030884	-3.472056865692139	-4.479873657226563	2
332	7	4.219	59.2	-3.420803546905518	-3.566845178604126	-5.085185050964355	2
332	10	5.889	62.5	-1.092481255531311	-3.693806409835815	-3.107925415039063	2
332	0	2.64	47.5	-1.004444718360901	-1.592643737792969	-1.614375472068787	2
332	1	2.589	50.2	-3.141437530517578	-2.227547407150269	-3.852548599243164	2
332	11	6.16	63.5	-.9907638430595398	-3.72199010848999	-2.955984354019165	2
332	6	4.019	59	-3.9063560962677	-3.104278087615967	-5.101470470428467	2
332	9	4.82	61.1	-2.799286603927612	-3.839410781860352	-4.622095108032227	2
332	12	6	64.5	-1.684376358985901	-3.704936027526855	-3.398915767669678	2
332	3	2.91	55.5	-5.725864410400391	-2.245567083358765	-5.643775463104248	2
332	5	3.46	57.2	-4.675920009613037	-3.124346971511841	-5.744112491607666	2
334	12	6.66	65.3	-.789	-2.952	-2.25	1
334	9	5.58	63.3	-2.05	-2.259	-2.945	1
334	0	2.6	47.5	-1.18	-1.151	-1.436	1
334	7	5.52	62.2	-1.707	-1.453	-2.243	1
334	4	4.55	56.7	-1.06	-1.31	-1.844	1
334	1	2.6	47.5	-1.18	-1.151	-1.436	1
334	8	5.73	63	-1.616	-1.708	-2.313	1
334	3	4	54	-.773	-1.124	-1.544	1
334	6	5.26	61	-1.72	-1.31	-2.183	1
334	2	3.27	49.5	.061	-1.74	-1.329	1
334	5	5.06	59.1	-1.216	-1.169	-1.768	1
334	10	5.66	63.8	-2.089	-2.644	-3.15	1
334	11	6	64.09999999999999	-1.529	-3.016	-2.929	1
337	8	5.88	64.8	-2.586	-1.813	-2.983	1
337	9	6	65	-2.41	-2.45	-3.203	1
337	7	5.62	64	-2.82	-1.531	-2.977	1
337	10	5.88	67.5	-3.649	-1.993	-3.677	1
337	3	4.02	55.8	-2.078	-.707	-1.997	1
337	12	6.54	69.40000000000001	-3.002	-2.412	-3.364	1
337	5	5.18	59.3	-1.364	-1.898	-2.378	1
337	1						1
337	11	5.45	67.7	-4.584	-2.47	-4.469	1
337	2	3.38	53	-2.01	-.785	-1.917	1
337	6	5.5	62	-2.128	-1.524	-2.529	1
337	4	4.6	58.2	-2.136	-1.304	-2.489	1
337	0	2.09	50	-5.206	-1.305	-3.827	1
340	4	4.58	60	-3.35	-.328	-2.452	1
340	7	6.02	64.8	-2.28	-1.28	-2.452	1
340	10	6.42	67	-2.349	-2.234	-2.968	1
340	6	5.58	64	-2.914	-1.117	-2.771	1
340	9	6.38	66.40000000000001	-2.193	-2.051	-2.795	1
340	0	3.08	50.5	-1.242	-.874	-1.282	1
340	12	7.3	68.90000000000001	-1.402	-2.327	-2.265	1
340	2	3.5	53	-1.588	-.644	-1.523	1
340	1	3.08	50.5	-1.242	-.874	-1.282	1
340	11	6.8	67.40000000000001	-1.76	-2.618	-2.729	1
340	5	5	62	-3.346	-.594	-2.673	1
340	3	3.92	56	-2.548	-1.272	-2.79	1
340	8	6.72	65.2	-1.046	-1.738	-1.86	1
341	9	5.48	61.8	-2.071	-4.2	-4.057	1
341	6	4.64	58	-1.89	-3.871	-4.156	1
341	1	2.24	43		-3.906	-2.613	1
341	8						1
341	12	6.52	64.40000000000001	-1.091	-4.208	-3.231	1
341	5	4.5	57.9	-2.207	-3.113	-3.867	1
341	10	5.54	62.3	-2.187	-4.345	-4.143	1
341	0	2.24	43		-3.906	-2.613	1
341	7	5.1	59.4	-1.619	-3.896	-3.87	1
341	2	3.11	48.1	.523	-4.308	-3.522	1
341	4	4.46	54.4	.212	-3.825	-3.25	1
341	3	3.8	51	.8	-4.306	-3.477	1
341	11	5.8	62.9	-1.894	-4.537	-4.005	1
342	9	4.629	60	-2.7303466796875	-4.262049198150635	-4.963565349578857	2
342	8	4.74	59.3	-2.078581571578979	-3.98719334602356	-4.382935047149658	2
342	0	2.2	46.6	-2.499999761581421	-2.069813013076782	-2.760667085647583	2
342	5	4.009	56.2	-2.214280843734741	-3.668992757797241	-4.586704254150391	2
342	11	4.78	60.5	-2.602284908294678	-4.883436679840088	-5.204984188079834	2
342	7	4.589	58.2	-1.847421169281006	-3.960735321044922	-4.326368808746338	2
342	12	5.349	61.1	-1.572466373443604	-5.024645328521729	-4.426116466522217	2
342	10	4.799	60.5	-2.554947137832642	-4.502270698547363	-4.923373699188232	2
343	2	3.62	52	-.442	-2.089	-2.245	1
343	5	5.34	61.7	-2.351	-.665	-2.069	1
343	10	7.26	71	-2.19	-.452	-1.866	1
343	12	8.199999999999999	72.40000000000001	-1.086	-.803	-1.206	1
343	0	2.73	50.6	-2.763	-.822	-2.08	1
343	6	5.9	64.7	-2.498	-.419	-2.042	1
343	9	6.88	70.3	-2.652	-.021	-1.985	1
343	11	7.44	71.3	-1.973	-.914	-1.92	1
343	7	6.46	67.90000000000001	-2.613	.145	-1.842	1
343	1	3.62	52	-.442	.187	.05	1
343	3	4.4	56	-1.12	-1.272	-1.909	1
343	8	6.62	69.5	-2.877	.384	-1.918	1
343	4	4.7	57.5	-1.386	-1.558	-2.245	1
344	5	4.849	60.8	-3.108069181442261	-2.493740797042847	-3.884934902191162	2
344	6	5.29	62.2	-2.734243154525757	-2.613389730453491	-3.6572105884552	2
344	8	6.059	63.8	-1.754692792892456	-2.957336902618408	-3.108196258544922	2
344	3	4.04	55.3	-1.633602142333984	-3.110056638717651	-3.831502199172974	2
344	0	1.939	44.6		-3.153063297271729	-3.59442138671875	2
344	4	4.719	57.2	-1.129002928733826	-3.320034980773926	-3.463978052139282	2
344	9	6.44	66.40000000000001	-2.071718215942383	-2.519798278808594	-2.94975209236145	2
344	12	7.46	70	-1.506937861442566	-2.430392980575562	-2.33996057510376	2
344	11	6.94	68.2	-1.795332074165344	-2.739823579788208	-2.771999597549438	2
344	10	6.469	67.5	-2.442644357681274	-2.591072797775269	-3.182872772216797	2
351	1	1.85	39		-6.014	-3.667	1
351	5	3.04	48.3	.142	-7.497	-6.066	1
351	7	3.1	51.1	-1.604	-7.642	-6.738	1
351	0	1.85	39		-6.014	-3.667	1
351	11	3.34	53.1	-2.235	-8.840999999999999	-7.182	1
351	12	3.68	53.2	-1.141	-8.972	-6.805	1
351	6	3.34	50.3	-.166	-7.334	-6.04	1
351	9	3.02	52.2	-2.762	-8.301	-7.304	1
351	3	2.52	44		-7.773	-5.78	1
351	2	2.26	41.5		-7.312	-4.94	1
351	10	3.3	52.7	-2.066	-8.59	-7.096	1
351	8	3.28	51.6	-1.304	-8.089	-6.765	1
351	4	2.86	46.1	.929	-7.601	-5.768	1
357	9	6.78	68.2	-2.095242977142334	-1.699794292449951	-2.480604648590088	2
357	12	7.21	70.90000000000001	-2.245789289474487	-2.036765813827515	-2.639498710632324	2
357	4	5.29	62.5	-2.887819766998291	-1.071084141731262	-2.712051391601563	2
357	6	6.059	64.5	-2.065857410430908	-1.658101916313171	-2.541413068771362	2
357	11	7.299	70	-1.784716129302979	-2.047494649887085	-2.356242895126343	2
357	8	6.66	66.7	-1.758174777030945	-1.896286368370056	-2.40131402015686	2
357	10	7.24	69.5	-1.71616005897522	-1.769279956817627	-2.197801351547241	2
357	7	6.4	65.90000000000001	-1.950898408889771	-1.694326281547546	-2.453549861907959	2
357	1	3.98	54	-.8212001919746399	-1.259030818939209	-1.73345685005188	2
357	0	2.899	49	-.8714113831520081	-1.663310408592224	-1.684165835380554	2
357	2	4.629	57	-1.224120855331421	-1.382191777229309	-2.025404453277588	2
357	3	5.23	60.3	-1.843230962753296	-1.075543880462646	-2.046770811080933	2
359	2	3.8	50.5	1.132	-1.275	-.235	1
359	6	6.22	62.8	-.965	-1.436	-1.657	1
359	11	7.4	69	-1.265	-1.987	-2.001	1
359	10	6.72	68.5	-2.32	-1.659	-2.605	1
359	12	7.49	69.40000000000001	-1.251	-1.948	-1.956	1
359	8	6.6	67.5	-2.182	-.632	-1.996	1
359	9	6.6	68.09999999999999	-2.407	-.664	-2.167	1
359	3	4.28	55.3	-.9340000000000001	-1.132	-1.683	1
359	7						1
359	4	5.1	56.5	.28	-1.959	-1.514	1
359	0	2.61	47.4	-.963	-1.679	-1.726	1
359	5	5.3	58.5	-.582	-2.138	-2.078	1
359	1						1
361	9	6.45	68	-2.084798574447632	-.9063447713851929	-2.03971529006958	2
361	10	6.759	69.5	-2.006836891174316	-.8641808032989502	-1.921309351921082	2
361	3	4.809	60	-2.276191234588623	-.4117618501186371	-1.922172069549561	2
361	5	5.08	62.8	-2.954029560089111	-.6797083020210266	-2.595211029052734	2
361	7	5.79	65.2	-2.371644496917725	-.9825639128684998	-2.359582662582397	2
361	0	2.39	47.5	-2.164250612258911	-1.062466263771057	-2.063636064529419	2
361	2	4.03	55.7	-1.826915621757507	-.7720984220504761	-1.920099496841431	2
361	6	5.46	63.7	-2.473138809204102	-.9501627683639526	-2.437000751495361	2
361	11	6.549	70.2	-2.595705032348633	-1.038634777069092	-2.409797668457031	2
361	8	6.099	66.7	-2.304986000061035	-.8954647779464722	-2.227553844451904	2
361	1	3.52	52.2	-.9690927863121033	-.857947051525116	-1.345110535621643	2
361	12	6.69	71.7	-2.783087730407715	-.9102578163146973	-2.44717001914978	2
370	9	5.25	58.7	-.5871992707252502	-4.753244876861572	-3.818207502365112	2
370	8	4.24	57.5	-2.365082979202271	-4.814172267913818	-5.414843559265137	2
370	0	3.379	47.6	1.62631094455719	-1.008953452110291	.24663245677948	2
370	7	3.859	57	-3.185950994491577	-4.568049907684326	-5.911500930786133	2
370	5	3.259	52	-1.713871598243713	-5.443804264068604	-6.226644039154053	2
370	6	3.299	53.3	-2.516544342041016	-5.492278575897217	-6.710670471191406	2
370	12	5.29	61.1	-1.700815916061401	-5.024645328521729	-4.526588916778564	2
370	11	4.98	60.2	-1.967023730278015	-5.129960536956787	-4.914903163909912	2
376	10	5.919	61.8	-1.098200082778931	-5.080092430114746	-3.972883939743042	2
376	1	2.629	51	-3.54334568977356	-2.473839282989502	-4.339786529541016	2
376	0	2.319	48.5	-3.154858589172363	-1.561447978019714	-2.802374362945557	2
376	5	3	55.3	-5.473613262176514	-5.223366260528564	-7.937798500061035	2
376	9	5.059	60.2	-2.207215309143066	-5.263811111450195	-5.070419311523438	2
376	2	2.83	53.1	-4.32915210723877	-3.217637062072754	-5.654227733612061	2
376	7	2.96	56.3	-6.535470962524414	-6.020622253417969	-8.988882064819336	2
376	11	6.799	65	-.8184109926223755	-4.214324951171875	-3.007953882217407	2
376	3	2.83	54.5	-5.55870246887207	-3.817355394363403	-6.841710567474365	2
376	6	2.819	55.7	-6.688284397125244	-5.68936824798584	-8.944768905639648	2
376	8	3.899	58	-4.137852668762207	-5.861793994903564	-7.088901042938232	2
376	12	7.4	65.5	.0240236055105925	-4.309642791748047	-2.405637741088867	2
377	12	5.86	62.3	-1.063807129859924	-4.571258068084717	-3.615644693374634	2
377	10	5.719	61.2	-.8554166555404663	-4.190412521362305	-3.346915006637573	2
377	9	5.429	60.6	-1.16616952419281	-4.01438045501709	-3.553031921386719	2
377	7	4.53	57.7	-1.708047270774841	-4.338593006134033	-4.553839206695557	2
377	6	3.66	55.7	-2.971813201904297	-4.268450736999512	-5.671209335327148	2
377	11	5.78	61.7	-.9593604207038879	-4.380964279174805	-3.483052968978882	2
377	0	2.029	43.3		-3.394972562789917	-3.08884859085083	2
377	1	2.509	47.1	-1.3123459815979	-3.631750822067261	-3.876262903213501	2
377	2	3.049	51	-1.770751118659973	-3.247790813446045	-4.168557167053223	2
377	8	4.87	58.8	-1.493574500083923	-4.299068450927734	-4.212155342102051	2
377	4	3.419	53.2	-2.019976139068604	-3.783056735992432	-4.801848411560059	2
393	1	2.6	49	-2.145595073699951	-3.110845804214478	-3.994452714920044	2
393	5	4.12	57.2	-2.825727462768555	-4.222873687744141	-5.274045944213867	2
393	10	6	62.8	-1.415718197822571	-4.612455368041992	-3.836148738861084	2
393	12	6.62	66.5	-1.757046699523926	-3.943788766860962	-3.432135343551636	2
393	0	2.509	46	-.4257745146751404	-2.233993053436279	-1.961182117462158	2
393	4	3.879	56.2	-2.836429357528687	-3.669159173965454	-4.9673171043396	2
393	2	3.069	50.2	-1.06700325012207	-4.219190120697021	-4.643171310424805	2
393	3	3.569	54.7	-2.699450731277466	-3.603837966918945	-4.96870756149292	2
393	9	4.9	61.2	-3.199547290802002	-4.851741313934326	-5.366995811462402	2
393	8	4.059	59.2	-4.458847999572754	-5.0869460105896	-6.607758522033691	2
393	11	6.599	64.40000000000001	-.9402597546577454	-4.340795040130615	-3.207960367202759	2
393	6	3.85	58.2	-4.454984188079834	-4.501850128173828	-6.376653671264648	2
393	8	4.46	60.3	-3.915856599807739	-4.859355926513672	-5.960576057434082	2
402	7	6.41	67	-2.36881685256958	-1.104292392730713	-2.392408132553101	2
402	3	5.04	61.1	-2.774319648742676	-.3614755570888519	-2.113607883453369	2
402	10	7.2	69.40000000000001	-1.752165079116821	-1.897666811943054	-2.287602424621582	2
402	8	6.62	67.5	-2.143041372299194	-1.415336847305298	-2.393653392791748	2
402	9	6.98	69.2	-2.080373287200928	-1.366511821746826	-2.273612499237061	2
402	2	4.16	56.2	-1.956945419311523	-1.118850350379944	-2.292702198028564	2
402	11	7.24	70	-1.888593316078186	-1.98371946811676	-2.399428606033325	2
402	12	7.36	70.5	-1.847533822059631	-2.205127000808716	-2.454401016235352	2
402	5	5.75	64.90000000000001	-2.92351245880127	-.7469539046287537	-2.544959306716919	2
402	0	2.819	47	.1710841804742813	-1.615121841430664	-1.181323528289795	2
402	6	6.059	66.5	-2.907852172851563	-.7508602142333984	-2.555545330047607	2
402	1	3.7	52.7	-.7001655697822571	-1.078794121742249	-1.422827959060669	2
402	4	5.2	62.6	-3.164578914642334	-.9915771484375	-2.835697889328003	2
424	12	8.609	72	-.3633400797843933	-1.58915102481842	-1.044357538223267	2
424	7	5.929	65.2	-2.650866270065308	-1.650629878044128	-2.922584056854248	2
424	8	6.98	68.2	-1.721812129020691	-1.158547282218933	-1.949683785438538	2
424	0	3.6	50.6	.4701725244522095	-.1784406006336212	.2596475780010223	2
424	8	6.57	66.7	-1.932685494422913	-1.55653440952301	-2.344069004058838	2
424	9	6.96	69.2	-2.117398023605347	-1.254292130470276	-2.245456695556641	2
424	10	7.5	70	-1.439179301261902	-1.568573832511902	-1.887737154960632	2
424	11	8.029	71	-.9130886197090149	-1.571302175521851	-1.473079800605774	2
424	4	4.69	60	-3.064413547515869	-2.042416572570801	-3.564236402511597	2
424	6	5.44	62.3	-2.422004222869873	-2.352556943893433	-3.276695489883423	2
439	4	4.74	59.7	-2.291011095046997	-1.203354120254517	-2.527023792266846	2
439	0	3.5	50.5	.1400672942399979	.6343010067939758	.5335174798965454	2
439	6	4.639	61.2	-3.311976671218872	-2.029496192932129	-3.797008991241455	2
439	12	7.5	69	-.6573767066001892	-1.944022059440613	-1.463290452957153	2
439	11	7.059	66.5	-.5513325333595276	-2.505208730697632	-1.768107295036316	2
439	8	5.36	64.7	-3.102926969528198	-1.740249037742615	-3.334498405456543	2
439	9	5.82	65	-2.233848333358765	-2.147280216217041	-2.920769691467285	2
439	7	6.07	63.7	-1.237696051597595	-1.628634214401245	-1.960806131362915	2
439	3	4.08	57.2	-2.639432668685913	-1.298863172531128	-2.880893230438232	2
439	5	4.78	61	-2.850616693496704	-1.463513970375061	-3.082191944122314	2
439	1	2.7	52	-3.989773988723755	-1.021093130111694	-3.249665260314941	2
439	2	3.33	54.1	-2.988419771194458	-1.555904865264893	-3.34544563293457	2
439	10	6.759	65.7	-.7646961808204651	-2.40026330947876	-1.921309351921082	2
463	3	4.629	60	-3.235871553421021	-.7716437578201294	-2.711408376693726	2
463	12	7.98	75	-2.172084808349609	-.4397446811199188	-1.780866384506226	2
463	9	7.2	70	-1.95967173576355	-.8978904485702515	-1.940377831459045	2
463	12	8.019	74.5	-1.972945332527161	-.3088302612304688	-1.587860703468323	2
463	2	4.2	57.5	-2.7994225025177	-.5226092338562012	-2.266303777694702	2
463	1	3.759	53.5	-1.117987155914307	-.7369206547737122	-1.380042314529419	2
463	4	4.86	62.2	-3.857232570648193	-.8532187342643738	-3.168775081634521	2
463	0	3.109	49.8	-.6327643990516663	-.2298991680145264	-.5793598890304565	2
463	7	6.679	68	-2.215517997741699	-.6230009198188782	-2.01330828666687	2
463	10	7.82	72.90000000000001	-1.834324359893799	-.2330543994903564	-1.477439641952515	2
463	8	6.86	68.5	-2.053346872329712	-1.022781252861023	-2.105510234832764	2
463	5	5.099	64.7	-4.449721813201904	-.5642083883285522	-3.398765563964844	2
463	6	6.04	66.2	-2.826823949813843	-.9372981190681458	-2.611271142959595	2
490	7	4.669	57.7	-1.359214425086975	-4.212915420532227	-4.202415943145752	2
490	6	4.24	57	-2.05958080291748	-4.002869606018066	-4.656562805175781	2
490	1	1.71	45.5	-4.75877857208252	-4.390017986297607	-6.314317226409912	2
490	9	5.4	60.5	-1.179378867149353	-4.008683681488037	-3.571534395217896	2
490	0	1.36	43.1		-3.501828193664551	-5.314233303070068	2
490	11	7.219	63.3	.828550398349762	-3.67588210105896	-1.525892615318298	2
490	3	2.939	50.5	-1.841801166534424	-4.635993003845215	-5.599555492401123	2
490	2	2.31	47.7	-2.715333461761475	-4.81592845916748	-6.151966094970703	2
490	8	5.16	59.7	-1.303270101547241	-4.019959926605225	-3.770074129104614	2
490	4	3.319	53.7	-2.736612558364868	-4.050580978393555	-5.494242668151855	2
490	12	5.53	63.7	-2.321870565414429	-4.002646923065186	-4.11832332611084	2
490	10	7.129	61.6	1.361802220344543	-3.984469652175903	-1.429903984069824	2
509	11	7.139	69.90000000000001	-2.034655094146729	-2.026589632034302	-2.5257248878479	2
509	6	6.62	64	-.729451060295105	-1.797314643859863	-1.697919368743896	2
509	10	7.139	68.90000000000001	-1.68530261516571	-2.047712326049805	-2.33224892616272	2
509	3	5.78	58.6	.3910232484340668	-1.744027614593506	-1.092654943466187	2
509	2	5.099	54.7	1.513367891311646	-2.076246738433838	-.885452926158905	2
509	7	6.65	65.5	-1.300183534622192	-1.708070516586304	-2.015923023223877	2
509	9	7.099	67	-1.064018964767456	-2.2526535987854	-2.076705455780029	2
509	12	6.95	70.2	-2.485471487045288	-2.331398010253906	-2.969040632247925	2
509	3	5.669	58.4	.2848571836948395	-1.637544989585876	-1.106726765632629	2
509	1	3.91	52	.4369590580463409	-1.573700189590454	-1.164990544319153	2
509	8	6.879	66.2	-1.152503371238708	-2.044030427932739	-2.070388078689575	2
509	0	2.43	46	-.7832270264625549	-2.233993053436279	-2.1591477394104	2
509	5	6.32	62.3	-.5316498279571533	-1.811690926551819	-1.609051704406738	2
518	6	5.24	60.6	-1.572559952735901	-2.337266206741333	-2.796976804733276	2
518	10	5.599	65.2	-2.77262282371521	-2.602379322052002	-3.549905061721802	2
518	3	4	55.5	-1.782277822494507	-2.140206575393677	-3.066222906112671	2
518	2	3.46	53.1	-1.80813467502594	-2.09093165397644	-3.103573560714722	2
518	5	4.78	60	-2.347757577896118	-1.962591767311096	-3.117960929870605	2
518	4	4.2	57.2	-2.294400930404663	-2.325919628143311	-3.483495473861694	2
518	1	2.779	48	-.7593940496444702	-3.002082824707031	-2.988079071044922	2
518	9	5.69	63.5	-1.904115319252014	-2.767748117446899	-3.116261720657349	2
518	11	5.48	65.7	-3.225665330886841	-2.851194858551025	-3.987565517425537	2
518	0	1.87	43		-3.470542192459106	-3.539792537689209	2
518	7	5.32	62.3	-2.18226146697998	-2.172591924667358	-3.042633295059204	2
518	12	5.74	66.09999999999999	-2.814042329788208	-3.083896398544312	-3.79229998588562	2
518	8	5.36	63.2	-2.483598470687866	-2.409892797470093	-3.355791807174683	2
521	5	5.53	61.7	-1.903532385826111	-1.929093718528748	-2.662750720977783	2
521	6	5.94	62.7	-1.49484121799469	-2.356654405593872	-2.629401683807373	2
521	7	6.12	64.40000000000001	-1.893390297889709	-2.193207263946533	-2.743134737014771	2
521	0	2.859	49.3	-1.244997978210449	-.5858930349349976	-1.17221462726593	2
521	9	6.9	67.5	-1.611213326454163	-1.974719882011414	-2.304976224899292	2
521	3	4.46	59.7	-3.534806489944458	-.8754623532295227	-2.977948665618896	2
521	10	7.08	68.2	-1.540478587150574	-2.285403728485107	-2.374594211578369	2
521	11	7.379	69.5	-1.474242806434631	-2.182151317596436	-2.220750331878662	2
521	8	6.4	66	-1.991437077522278	-2.173685550689697	-2.736723899841309	2
521	12	7.45	70.40000000000001	-1.658912897109985	-2.262144565582275	-2.352035999298096	2
521	4	5.25	61.5	-2.464655160903931	-1.155269980430603	-2.495257139205933	2
529	10	6.08	64.2	-1.889376521110535	-4.032083988189697	-3.734869718551636	2
529	6	4.099	58.1	-3.54964804649353	-4.12824010848999	-5.557107925415039	2
529	11	5.9	65.40000000000001	-2.800796508789063	-3.940963745117188	-4.219284057617188	2
529	3	3.96	54.1	-.9570960402488708	-3.736929655075073	-4.022566795349121	2
529	7	4.7	60.2	-3.159856557846069	-4.228689193725586	-5.109957695007324	2
529	0	2.529	44.7		-2.829079151153564	-1.86949896812439	2
529	9	6	63.2	-1.603853464126587	-3.927304983139038	-3.570017337799072	2
529	12	5.88	65.40000000000001	-2.845486402511597	-4.365249633789063	-4.46629524230957	2
529	8	5.4	61.8	-2.260132312774658	-4.03633975982666	-4.21792459487915	2
529	1	3.009	49	-.4465720355510712	-3.17604398727417	-3.081924915313721	2
529	4	3.92	55.9	-2.470369100570679	-3.975780963897705	-5.01323938369751	2
529	2	3.43	52	-1.070683836936951	-3.371496200561523	-3.880981683731079	2
532	10	6.75	64.5	-.3476775884628296	-2.885341882705688	-1.932649970054626	2
532	5	4.719	57.2	-.9456134438514709	-3.172424793243408	-3.188839673995972	2
532	1	2.509	47	-1.242109298706055	-3.68257737159729	-3.876262903213501	2
532	9	6.519	62.7	-.0399281606078148	-3.098664283752441	-1.949280023574829	2
532	6	5.4	58.2	-.0078696059063077	-3.351888656616211	-2.515245676040649	2
532	11	7.36	65.90000000000001	.1119270920753479	-2.74303150177002	-1.41469931602478	2
532	2	3.83	51.8	.2478816956281662	-3.230470657348633	-2.805770397186279	2
532	3	4.46	53.7	.6264986395835876	-3.391560077667236	-2.548317193984985	2
532	8	6.19	61.2	.0233293119817972	-3.236089706420898	-2.112026214599609	2
532	0	2.089	42.7		-3.631080627441406	-2.889091968536377	2
532	7	5.65	59.5	-.1838842630386353	-3.456328630447388	-2.579000234603882	2
532	12	6.95	66.8	-.8263472318649292	-2.798545598983765	-2.111636400222778	2
575	1	2.93	50.1	-1.537630200386047	-2.547225713729858	-3.192713022232056	2
575	8	6.07	65.7	-2.554895401000977	-2.270429134368896	-3.186898231506348	2
575	4	4.339	58.8	-3.296550512313843	-2.649822950363159	-4.233309268951416	2
575	7	5.74	64.2	-2.634138345718384	-2.41167688369751	-3.382047176361084	2
575	12	6.58	70	-3.134586095809937	-2.415578603744507	-3.458463430404663	2
575	0	2.259	48	-3.098474264144897	-1.270979285240173	-2.647163391113281	2
575	6	5.28	62.7	-3.013813972473145	-2.403503656387329	-3.688464641571045	2
575	9	6.379	66.5	-2.234628438949585	-2.565117359161377	-3.079423666000366	2
575	5	4.94	60.2	-2.512592315673828	-2.80453085899353	-3.745582818984985	2
575	2	3.39	53.2	-2.132059335708618	-2.721890687942505	-3.919532060623169	2
575	11	6.389	69.40000000000001	-3.311764717102051	-2.240940809249878	-3.519070625305176	2
575	10	6.5	67.7	-2.456275224685669	-2.436274528503418	-3.107610940933228	2
575	3	3.779	56	-3.012974500656128	-2.850121259689331	-4.42322301864624	2
592	6	6.259	65.7	-2.156299591064453	-.9322534799575806	-2.152608871459961	2
592	0	2.43	46.2	-.9277102947235107	-2.037367820739746	-2.116346120834351	2
592	4	5.46	63.1	-2.771669149398804	-.6882322430610657	-2.374708890914917	2
592	10	7.5	72.5	-2.248695850372314	-.4077224135398865	-1.855386018753052	2
592	8	6.799	69.2	-2.420783996582031	-.8069725632667542	-2.236367464065552	2
592	3	4.58	58.8	-2.596367120742798	-1.40036153793335	-2.829774856567383	2
592	2	4	56.5	-2.676906585693359	-1.07486093044281	-2.68432092666626	2
592	12	7.86	75	-2.366853713989258	-.4078136086463928	-1.903875589370728	2
592	7	6.639	67.90000000000001	-2.256187915802002	-.8200541734695435	-2.14940357208252	2
592	9	7.12	70.2	-2.172071933746338	-.846926748752594	-2.059163093566895	2
592	5	5.82	65	-2.807908296585083	-.5907072424888611	-2.368281841278076	2
592	11	7.44	73	-2.504816770553589	-.6976126432418823	-2.154087066650391	2
592	1	3.189	51.5	-1.563683390617371	-1.694913506507874	-2.467994689941406	2
601	0	2.73	47	-.2840939164161682	-1.153005719184875	-1.154085397720337	2
601	6	5.18	63.7	-3.106144428253174	-1.106083869934082	-2.979646444320679	2
601	11	6.78	70.2	-2.181596517562866	-1.038634777069092	-2.112051486968994	2
601	4	4.34	60.7	-3.880889177322388	-.8927305340766907	-3.355250120162964	2
601	5	4.799	62.7	-3.603962421417236	-.7246465086936951	-3.067184448242188	2
601	2	4.969	56.6	-.0170846022665501	-.331207275390625	-.3263496160507202	2
601	9	6.4	68.7	-2.403913736343384	-.7422304749488831	-2.168280839920044	2
601	1	3.25	53.6	-2.916894674301147	-.0167121142148972	-1.778427243232727	2
601	3	4.46	57.7	-1.889376282691956	-1.061872243881226	-2.182766675949097	2
601	10	6.65	69.40000000000001	-2.168342590332031	-.9379715323448181	-2.075946092605591	2
601	7	5.74	65	-2.397916793823242	-1.089056372642517	-2.44492244720459	2
601	8	6.24	66	-1.787190556526184	-1.191139221191406	-2.033604383468628	2
601	12	6.7	71.3	-2.648453950881958	-1.050656676292419	-2.42707085609436	2
602	6	4.719	58.7	-1.80344021320343	-3.110286951065063	-3.636738538742065	2
602	12	6.52	69	-2.278100967407227	-1.944022059440613	-2.663078546524048	2
602	11	6.44	68	-2.103113174438477	-1.710510492324829	-2.454172849655151	2
602	2	2.27	48.6	-3.581597805023193	-4.698071956634521	-6.643999576568604	2
602	7	5.28	60	-1.191477417945862	-3.16530966758728	-3.107038974761963	2
602	1	1.84	47.1	-5.118790626525879	-3.955644607543945	-6.327662467956543	2
602	0	1.629	47	-6.659558773040771	-2.121897459030151	-4.755001068115234	2
602	5	3.78	55.7	-2.583564281463623	-3.479869842529297	-4.730706214904785	2
602	3	2.919	50.3	-1.778687119483948	-4.919004917144775	-5.846175670623779	2
602	9	6.019	64.2	-1.531335473060608	-2.494967460632324	-2.640203237533569	2
602	10	6.44	68	-2.103113174438477	-1.371735572814941	-2.285298109054565	2
602	8	5.879	62.7	-1.195787191390991	-2.567068338394165	-2.530113458633423	2
635	10	6.049	66.2	-2.807220220565796	-3.175077676773071	-3.788333654403687	2
635	3	4.04	53.7	-.4190098345279694	-3.932221174240112	-3.864692211151123	2
635	11	5.74	67	-3.833556175231934	-3.254597902297974	-4.462689399719238	2
635	7	5.719	63.2	-2.217445135116577	-3.033403396606445	-3.507627964019775	2
635	0	1.99	44		-3.108226776123047	-3.255529880523682	2
635	4	4.74	57.4	-1.213273525238037	-3.537394762039185	-3.662757635116577	2
635	12	6.3	67	-2.5947265625	-3.692255973815918	-3.853237152099609	2
635	9	6.139	65.7	-2.407454967498779	-2.920259714126587	-3.420676231384277	2
635	8	6.019	64	-1.929478406906128	-3.078301906585693	-3.282238006591797	2
635	6	5.26	61.2	-2.277219295501709	-3.125893831253052	-3.73612904548645	2
635	2	3.189	51	-1.196457028388977	-3.920106410980225	-4.462357044219971	2
635	1	2.589	48.1	-1.545876622200012	-3.70081353187561	-4.166151523590088	2
644	10	7.46	71.5	-2.002885103225708	-.8443924784660339	-1.903667092323303	2
644	8	6.98	67.2	-1.352344870567322	-1.571306824684143	-1.929056644439697	2
644	3	4.919	59.1	-1.884593844413757	-1.295784711837769	-2.28154468536377	2
644	5	5.259	64	-3.701869249343872	-1.144495368003845	-3.301031112670898	2
644	2	4.58	56.7	-1.141022562980652	-1.079565763473511	-1.732438802719116	2
644	0	2.7	47.2	-.4421541690826416	-1.783912539482117	-1.582198262214661	2
644	4	5.16	61.4	-2.634474754333496	-1.338278293609619	-2.738625288009644	2
644	7	6.559	66.5	-1.875681161880493	-1.291002750396729	-2.163383960723877	2
644	6	5.96	65.2	-2.582626104354858	-1.165721535682678	-2.584957122802734	2
644	9	7.08	69	-1.82681131362915	-1.436776876449585	-2.136801242828369	2
644	1	3.819	53.6	-1.006186366081238	-.8884114623069763	-1.471479535102844	2
644	12	7.22	72.09999999999999	-2.617394685745239	-1.623510718345642	-2.668779850006104	2
644	11	7.259	71.5	-2.35498833656311	-1.324193954467773	-2.368347406387329	2
668	2	3.71	54	-1.663936376571655	-2.32261061668396	-3.251112699508667	2
668	1	2.839	49.7	-1.617109656333923	-2.619092464447021	-3.261098623275757	2
668	10	6.53	68.5	-2.694594621658325	-2.154402732849121	-3.099093914031982	2
668	11	6.25	69.09999999999999	-3.496471166610718	-2.353742837905884	-3.707495212554932	2
668	6	5.4	62.7	-2.719112396240234	-2.356654405593872	-3.463468551635742	2
668	8	6.219	65.5	-2.156296491622925	-2.341477394104004	-2.961249828338623	2
668	7	6	65.5	-2.622685432434082	-1.835764408111572	-3.003027200698853	2
668	12	6.49	70.5	-3.493137121200562	-2.294240236282349	-3.623005390167236	2
668	9	6.54	66.90000000000001	-2.06966233253479	-2.297177791595459	-2.812187433242798	2
668	5	5.21	61.8	-2.723942518234253	-2.102253675460815	-3.327205657958984	2
668	0	1.86	44.5		-2.934640645980835	-3.685552597045898	2
691	2	3.35	53.7	-2.680786609649658	-3.109723567962646	-4.593132495880127	2
691	1	2.27	47.3	-2.519666910171509	-2.79669189453125	-3.501327991485596	2
691	6	5.679	61.7	-1.566445827484131	-2.799998044967651	-3.008936405181885	2
691	9	6.549	66.7	-1.973870277404785	-2.600271463394165	-2.906019687652588	2
691	10	6.679	67.2	-1.914480209350586	-2.738679647445679	-2.905529975891113	2
691	8	6.469	64.40000000000001	-1.189467072486877	-2.859066009521484	-2.620543956756592	2
691	3	4.059	57.2	-3.017169713973999	-2.657392263412476	-4.174944400787354	2
691	4	4.639	59	-2.564893007278442	-2.64946436882019	-3.750863790512085	2
691	11	6.809	67.7	-1.855528831481934	-2.969734668731689	-2.95025634765625	2
691	7	6.12	63.1	-1.307220458984375	-2.916840076446533	-2.815797328948975	2
691	2	2.81	50.5	-2.334776163101196	-3.151583909988403	-4.334875106811523	2
691	5	5.28	60.2	-1.66506552696228	-3.01469349861145	-3.31971263885498	2
691	12	6.92	68.5	-1.941230535507202	-3.046933174133301	-3.007804155349731	2
699	10	6.759	67	-1.209992408752441	-1.890789747238159	-1.9293292760849	2
699	7	6.04	64	-1.412935495376587	-1.499420166015625	-2.002547740936279	2
699	8	6.07	64.2	-1.434073448181152	-1.95144510269165	-2.268072366714478	2
699	0	2.939	48.1	-.1973846256732941	-1.09596860408783	-.8312481641769409	2
699	9	6.12	66.2	-2.086559772491455	-1.685552597045898	-2.506381750106812	2
699	2	4.37	56.2	-1.212261199951172	-.7577572464942932	-1.502547383308411	2
699	1	3.81	52.7	-.4256546795368195	-.9040500521659851	-1.078315734863281	2
699	5	5.12	61.4	-2.223735809326172	-.8871841430664063	-2.234900712966919	2
699	12	7.27	69.2	-1.070312142372131	-1.880632162094116	-1.734249711036682	2
699	6	5.4	63.3	-2.437465667724609	-1.103821277618408	-2.515245676040649	2
699	11	6.84	68.2	-1.463418483734131	-1.84653639793396	-2.044182300567627	2
765	2	2.81	50.3	-2.22746753692627	-3.417445182800293	-4.593038558959961	2
765	10	5.48	61.6	-1.523396134376526	-4.07211446762085	-3.747655868530273	2
765	6	3.98	56.1	-2.235108852386475	-4.378085613250732	-5.185534477233887	2
765	8	5.4	60.2	-1.034305214881897	-3.843418836593628	-3.395077705383301	2
765	9	5.559	61.5	-1.313681721687317	-3.562920808792114	-3.299676418304443	2
765	11	5.32	62.9	-2.444364070892334	-3.945832014083862	-4.244385242462158	2
765	1	2.359	48	-2.676803112030029	-3.060097932815552	-4.157302856445313	2
765	7	4.44	58.6	-2.464437007904053	-3.825273275375366	-4.639265537261963	2
765	12	5.4	63.8	-2.646445751190186	-4.052896022796631	-4.386758804321289	2
765	0	2.06	45.5	-2.441336870193481	-2.132722139358521	-2.972620487213135	2
823	4	5.32	61.3	-2.186125516891479	-.8583720922470093	-2.099303245544434	2
823	2	5.179	59.5	-1.488858103752136	-.1938861012458801	-1.166467070579529	2
823	7	6.58	68.40000000000001	-2.557831048965454	-.43912073969841	-2.146866083145142	2
823	11	7.8	72.5	-1.746406316757202	-.8952153921127319	-1.71996283531189	2
823	9	7.48	70	-1.472997307777405	-.9359226226806641	-1.614091396331787	2
823	12	7.86	74	-2.088776588439941	-.7479090094566345	-1.868951916694641	2
823	5	6.179	64.40000000000001	-1.770627856254578	-.818851113319397	-1.807757973670959	2
823	6	6.419	66.40000000000001	-2.113892078399658	-.6297749876976013	-1.943374991416931	2
823	1	4.54	56.5	-1.104300022125244	-.0534541830420494	-.8041811585426331	2
823	0	3.549	52.5	-1.040569305419922	.0805051997303963	-.3921805620193481	2
823	8	7.32	69.5	-1.576168179512024	-.5702282190322876	-1.520906686782837	2
839	5	5.68	63.1	-2.258050680160522	-1.405857086181641	-2.525446891784668	2
839	10	6.78	70.2	-2.809411287307739	-1.412063598632813	-2.763086557388306	2
839	0	2.379	45.3	-.5062395334243774	-2.512394666671753	-2.246112823486328	2
839	12	7.08	71.7	-2.744970083236694	-1.700043201446533	-2.802854537963867	2
839	4	5.42	61.1	-1.840036869049072	-1.173358917236328	-2.100023031234741	2
839	7	6.379	66	-2.033773899078369	-1.542401909828186	-2.423610925674438	2
839	8	6.62	68.40000000000001	-2.478687047958374	-1.047875761985779	-2.414373159408569	2
839	1	3.419	51.7	-.888718843460083	-1.59222686290741	-1.982691884040833	2
839	2	4.32	55.5	-.9716454744338989	-1.677574276924133	-2.186231136322021	2
839	11	6.94	71.40000000000001	-2.908850908279419	-1.36709189414978	-2.771999597549438	2
839	9	6.719	68.40000000000001	-2.285555839538574	-1.573300957679749	-2.543349027633667	2
839	6	5.98	65	-2.452982425689697	-1.283188819885254	-2.570294857025146	2
845	5	2.22	48.6	-3.770864963531494	-8.239561080932617	-10.15773773193359	2
845	0	1.49	42		-4.700683116912842	-5.171619892120361	2
845	2	1.939	45.6	-3.101464748382568	-6.658547401428223	-7.969233989715576	2
845	1	1.62	43.6		-6.063044548034668	-7.195720672607422	2
845	7	2.08	49	-4.915336132049561	-9.322170257568359	-11.77365207672119	2
845	4	2.169	48.5	-3.983760833740234	-7.402155876159668	-9.476689338684082	2
845	3	2.06	46.4	-3.004924535751343	-7.684177875518799	-9.087288856506348	2
845	10	2.48	50.5	-3.881073236465454	-10.01446437835693	-11.41465663909912	2
845	9	2.379	50.2	-4.168060779571533	-9.704899787902832	-11.42259407043457	2
845	8	2.259	49.3	-4.102677345275879	-9.696309089660645	-11.52768802642822	2
845	6	2.02	48.6	-4.968378067016602	-8.916861534118652	-11.4954833984375	2
851	0	2.33	48.8	-3.405054807662964	-.4564424157142639	-2.24797534942627	2
851	11	6.46	66.5	-1.560930371284485	-2.519895315170288	-2.535481214523315	2
851	8	6.28	64.2	-1.045185208320618	-1.969796657562256	-1.989663481712341	2
851	2	4.08	56	-1.878435850143433	-.9443400502204895	-2.10182785987854	2
851	6	5.379	62.5	-2.140327453613281	-1.434070467948914	-2.533371925354004	2
851	3	4.42	57.8	-2.053918361663818	-1.441053748130798	-2.593094110488892	2
851	9	6.559	64.5	-.667898416519165	-2.32025408744812	-1.879378318786621	2
851	12	6.2	68.7	-2.78503680229187	-2.088825464248657	-3.11737322807312	2
851	10	6.509	66	-1.298949003219604	-2.29473876953125	-2.251188993453979	2
851	5	5.259	61.7	-2.047681570053101	-1.071883797645569	-2.238341808319092	2
851	7	5.74	63	-1.595812320709229	-1.930133700370789	-2.433037757873535	2
915	0	1.149	37.8		-6.978284358978271	-6.68135929107666	2
915	4	2.2	46.2	-2.199379444122314	-7.013054370880127	-8.275659561157227	2
915	12	4.85	59.1	-1.70341956615448	-5.812474250793457	-5.329225063323975	2
915	11	4.52	58.2	-2.02458667755127	-5.807471752166748	-5.727758884429932	2
915	7	3.64	52.4	-.7296676635742188	-6.479064464569092	-6.373903751373291	2
915	3	1.98	44		-7.066520690917969	-7.825708866119385	2
915	10	4.26	57.3	-2.187948703765869	-5.900845050811768	-6.085611343383789	2
915	9	4.219	57	-2.117968559265137	-5.426921367645264	-5.747702121734619	2
915	1	1.439	40.5		-7.281447887420654	-7.910938262939453	2
915	6	3.2	50.9	-1.139986753463745	-6.606961727142334	-7.030360221862793	2
915	5	2.81	49.6	-1.727897882461548	-6.525516510009766	-7.479246139526367	2
915	8	3.91	54.1	-1.099318385124207	-6.232983589172363	-6.129359245300293	2
916	4	3.2	54.8	-4.182150840759277	-3.93132758140564	-6.136147022247314	2
916	0	2.21	47.1	-2.691601514816284	-2.388503551483154	-3.173805952072144	2
916	10	6.54	66.5	-1.912937998771667	-3.027742862701416	-3.085428476333618	2
916	9	6.099	65.2	-2.282443523406982	-3.000568389892578	-3.406614542007446	2
916	7	5.44	62	-2.268718481063843	-3.442291021347046	-3.865082740783691	2
916	1	2.73	49.3	-1.786617875099182	-3.401341676712036	-4.152322292327881	2
916	12	6.84	69.2	-2.34260892868042	-2.766889810562134	-3.1189284324646	2
916	5	4.059	58.8	-4.179193496704102	-3.412864208221436	-5.358490943908691	2
916	11	6.63	68.90000000000001	-2.64163613319397	-2.470996379852295	-3.196051597595215	2
916	8	6	63.7	-1.834243893623352	-3.156952142715454	-3.279340744018555	2
916	3	2.94	53.4	-4.090481758117676	-3.304367542266846	-5.599913120269775	2
925	1	3.58	47	2.685708045959473	-4.070808887481689	-1.728745102882385	2
925	3	2.46	49.2	-2.964521646499634	-6.129251956939697	-7.62504768371582	2
925	12	4.66	60.3	-3.333334445953369	-6.510416507720947	-6.512730121612549	2
925	9	4.259	57.5	-2.621121168136597	-6.434930324554443	-6.542190551757813	2
925	2	2.28	48.8	-3.593814373016357	-5.113317012786865	-6.930095195770264	2
925	7	3.6	55.2	-2.993164539337158	-6.544829368591309	-7.383795261383057	2
925	8	4.12	56.3	-2.152740478515625	-6.509459972381592	-6.545902252197266	2
925	10	4.32	58.7	-3.285204410552979	-6.448062419891357	-6.735794544219971	2
925	6	3.24	53.3	-2.77184796333313	-6.722261428833008	-7.752317905426025	2
925	0	2.22	44.7		-2.829079151153564	-2.66288948059082	2
925	5	2.68	51.2	-3.460521459579468	-7.00922679901123	-8.702919960021973	2
929	5	4.7	61.7	-4.035492897033691	-2.095359563827515	-4.16876745223999	2
929	3	3.9	56.5	-2.999818086624146	-2.049577236175537	-3.715757608413696	2
929	12	6.48	70.2	-3.40874981880188	-2.331398010253906	-3.595159769058228	2
929	7	5.639	65.40000000000001	-3.40069055557251	-1.839444518089294	-3.526164054870605	2
929	6	5.169	63	-3.445803165435791	-2.192981004714966	-3.827672004699707	2
929	11	6.38	68.5	-3.000742197036743	-2.657920837402344	-3.546546220779419	2
929	10	6.23	68.2	-3.203951835632324	-2.217396259307861	-3.485681056976318	2
929	8	5.96	66.2	-3.002833366394043	-2.044030427932739	-3.348918437957764	2
929	9	6.099	67.2	-3.10084080696106	-2.126934766769409	-3.415740966796875	2
929	4	4.4	59.5	-3.583222627639771	-1.7291179895401	-3.669929504394531	2
929	1	2.96	49.1	-.7029417157173157	-2.008769989013672	-1.955275893211365	2
929	2	3.629	52.2	-.557855486869812	-2.408392190933228	-2.640807390213013	2
943	11	5.5	64.59999999999999	-2.751305818557739	-3.272473096847534	-3.947054862976074	2
943	9	5.44	63	-2.222966194152832	-2.941587448120117	-3.488092184066772	2
943	7	5.009	60.2	-1.899169445037842	-3.098105192184448	-3.570716142654419	2
943	0	2.41	47.2	-1.852460265159607	-1.487068057060242	-2.087721586227417	2
943	3	3.33	55.1	-3.711018323898315	-2.537019729614258	-4.686130523681641	2
943	1	2.85	51.5	-2.942222356796265	-1.395388245582581	-3.007488250732422	2
943	6	4.679	58.7	-1.902693867683411	-3.110286951065063	-3.708868503570557	2
943	12	5.82	65.90000000000001	-2.573686122894287	-3.161526441574097	-3.669012308120728	2
943	2	3.14	54.4	-3.93199610710144	-1.500333070755005	-3.865803956985474	2
943	5	4.12	58.2	-3.130814552307129	-2.673968315124512	-4.281617164611816	2
943	8	5.28	61.2	-1.769673585891724	-3.236089706420898	-3.475313663482666	2
943	10	5.54	63.4	-2.176356315612793	-3.254300832748413	-3.600194454193115	2
950	2	3.56	53.7	-1.930108785629272	-2.871916532516479	-3.923478603363037	2
950	7	4.759	62.8	-4.45931339263916	-2.99274468421936	-4.9779372215271	2
950	6	4.68	59.5	-2.776396512985229	-3.850171804428101	-4.697287559509277	2
950	8	5.019	63.3	-3.991158962249756	-3.338168859481812	-4.846280097961426	2
950	12	6.22	67.90000000000001	-3.111462116241455	-3.384175539016724	-4.001625537872314	2
950	11	6.4	67.2	-2.467004060745239	-3.184085845947266	-3.503736257553101	2
950	1	2.74	49.8	-2.112923383712769	-2.831525564193726	-3.787632703781128	2
950	0	1.929	44.8		-2.957345485687256	-3.575888395309448	2
950	9	5.46	64.7	-3.522249460220337	-3.241341352462769	-4.393263339996338	2
950	4	4.3	58	-2.856173276901245	-2.903427362442017	-4.207784175872803	2
950	5	4.5	58.5	-2.619754076004028	-3.527857542037964	-4.477683067321777	2
954	3	2.26	46.1	-1.8055340051651	-6.161721706390381	-6.976494312286377	2
954	12	5.14	64.40000000000001	-3.493170499801636	-3.756709814071655	-4.796141147613525	2
954	0	1.37	40.5		-5.553040504455566	-5.730817794799805	2
954	8	4.2	57.1	-2.232874870300293	-4.966690540313721	-5.487727642059326	2
954	5	2.96	52.3	-3.082500457763672	-5.308589935302734	-7.038873672485352	2
954	4	2.63	50	-2.802631855010986	-5.619365215301514	-7.25297212600708	2
954	9	4.44	59.1	-2.745587825775146	-4.572433948516846	-5.297193050384521	2
954	7	3.71	55.5	-2.672258377075195	-5.125286102294922	-6.190436363220215	2
954	11	4.87	62.7	-3.42336368560791	-4.025050640106201	-5.043215274810791	2
954	1	1.78	44.8		-5.214785099029541	-6.676204204559326	2
954	6	3.1	54.2	-3.943369150161743	-5.154385089874268	-7.308578968048096	2
954	10	4.78	61.9	-3.283353090286255	-4.051777362823486	-5.030928134918213	2
958	10	6.18	67.8	-2.526543617248535	-1.567630529403687	-2.697571277618408	2
958	9	5.79	66	-2.672706604003906	-1.698920607566833	-2.946827173233032	2
958	11	6.68	68.59999999999999	-1.865614771842957	-1.688099026679993	-2.246991634368896	2
958	2	3.339	55.5	-3.962074995040894	-.3797931373119354	-2.87258505821228	2
958	7	4.759	62.5	-3.616067171096802	-2.145490407943726	-4.037183284759521	2
958	8	5.419	63.8	-2.604429244995117	-2.138635635375977	-3.250584363937378	2
958	3	3.4	57.6	-5.163780212402344	-.8020290732383728	-4.03568696975708	2
958	4	3.66	60	-5.677743911743164	-1.004125833511353	-4.573712348937988	2
958	12	6.62	69	-2.097686290740967	-2.042907476425171	-2.581295490264893	2
958	6	4.24	61.3	-4.480477333068848	-1.963402032852173	-4.547084808349609	2
958	1	3.069	52.1	-2.496560335159302	.0129460161551833	-1.3280189037323	2
958	4	3.92	60.4	-5.008996486663818	-1.203212261199951	-4.321181297302246	2
976	4	5.52	62.1	-2.132236242294312	-.969066321849823	-2.142029762268066	2
976	7	6.679	68.2	-2.289534330368042	-.5310608148574829	-2.01330828666687	2
976	8	6.78	68.5	-2.204914808273315	-.9823527336120605	-2.19014048576355	2
976	10	6.6	71.40000000000001	-3.575299501419067	-.9587613344192505	-3.036041259765625	2
976	6	6.52	67.3	-2.263911724090576	-.1851556748151779	-1.789735317230225	2
976	11	6.82	71.7	-3.237859725952148	-1.271404147148132	-2.943271160125732	2
976	5	6.18	64.5	-1.812068462371826	-.8268864154815674	-1.84238076210022	2
976	12	6.76	72.40000000000001	-3.581395864486694	-1.43635106086731	-3.231177806854248	2
976	1	3.68	54.3	-1.999389410018921	-.4631771445274353	-1.670891284942627	2
976	0	2.48	48.2	-2.123337268829346	-1.073728084564209	-2.033360004425049	2
976	9	6.82	70.2	-2.732209205627441	-.7896466255187988	-2.418755769729614	2
976	2	3.98	57	-3.120357275009155	-.9300635457038879	-2.814138889312744	2
981	9	4.82	62.5	-4.128262519836426	-4.222019195556641	-5.482612133026123	2
981	10	5.22	62.6	-3.113882303237915	-4.730756282806396	-5.08057975769043	2
981	11	5.64	64	-2.772951364517212	-4.655445575714111	-4.677540302276611	2
981	12	5.66	64.5	-2.953829050064087	-4.730545997619629	-4.796985149383545	2
981	8	4.9	61.2	-3.199547290802002	-4.326418876647949	-5.075642585754395	2
981	2	3.08	52.5	-2.756470441818237	-3.222649335861206	-4.762646198272705	2
981	5	4	57.7	-3.578176498413086	-3.960018873214722	-5.499641895294189	2
981	6	4.679	59	-2.454889059066772	-4.083533763885498	-4.699113845825195	2
981	1	2.66	49.2	-2.021293163299561	-2.875808954238892	-3.696253061294556	2
981	0	2.52	45.8	-.2345196157693863	-2.248490810394287	-1.891672611236572	2
981	7	4.96	60.2	-2.460577011108398	-4.208664894104004	-4.632927894592285	2
981	4	3.92	55.5	-2.159787654876709	-4.261945724487305	-5.088847637176514	2
1009	8	5.82	64.5	-2.587877750396729	-2.813786268234253	-3.559058427810669	2
1009	5	4.9	59.9	-2.435285568237305	-2.919434547424316	-3.795926570892334	2
1009	1	2.54	48.2	-1.840890765190125	-2.326872110366821	-2.790888786315918	2
1009	3	3.96	55.8	-2.265642166137695	-2.258047342300415	-3.482559680938721	2
1009	10	5.6	65.2	-3.406160593032837	-3.530665636062622	-4.429921627044678	2
1009	6	5.5	62	-2.127736330032349	-2.798925399780273	-3.376976251602173	2
1009	4	4.68	58.8	-2.320295810699463	-2.486175537109375	-3.483256101608276	2
1009	9	5.62	65	-3.270576477050781	-3.107612609863281	-4.139117240905762	2
1009	2	3.24	52.2	-1.901247143745422	-2.350062131881714	-3.398935794830322	2
1009	11	5.8	67.2	-3.773788452148438	-3.229659795761108	-4.40055513381958	2
1009	7	5.5	63.2	-2.724642038345337	-2.850278854370117	-3.745092868804932	2
1009	12	5.92	67.40000000000001	-3.577630758285522	-3.565993785858154	-4.427008628845215	2
1022	8	6.379	66.5	-2.234628438949585	-1.888435840606689	-2.735155820846558	2
1022	11	6.94	70	-2.435067653656006	-1.98371946811676	-2.779492616653442	2
1022	4	5.16	62.2	-3.060356378555298	-1.021008372306824	-2.786094665527344	2
1022	1	3.46	53.8	-2.360269546508789	-.6514128446578979	-2.040441274642944	2
1022	5	5.78	63	-1.985742568969727	-1.535423755645752	-2.428436517715454	2
1022	0	2.6	48.7	-1.926106810569763	-.8100315928459167	-1.738267660140991	2
1022	6	6.16	64.2	-1.722288846969604	-1.751109480857849	-2.366730451583862	2
1022	3	4.84	60	-2.655323266983032	-1.021834492683411	-2.538259267807007	2
1022	9	6.66	66.5	-1.680052995681763	-2.438968658447266	-2.631438016891479	2
1022	2	4.08	56.8	-2.652198553085327	-.9251309633255005	-2.533801317214966	2
1022	10	7.04	68	-1.539879322052002	-2.389561176300049	-2.433610439300537	2
1022	12	7.16	70.8	-2.30250883102417	-2.078855991363525	-2.701999187469482	2
1022	7	6.219	65.2	-2.030638217926025	-1.931338548660278	-2.661491394042969	2
1049	1	3.52	52.6	-1.213053703308105	-1.530596017837524	-2.189701557159424	2
1049	12	5.08	66.40000000000001	-5.264438152313232	-3.958380937576294	-5.763876438140869	2
1049	5	4.969	61.6	-3.237574338912964	-2.087888479232788	-3.657721519470215	2
1049	2	3.82	55.6	-2.561261415481567	-1.729835391044617	-3.215430021286011	2
1049	9	5.099	65.2	-4.67951488494873	-3.036300659179688	-5.001664161682129	2
1049	10	4.95	65.5	-5.22844409942627	-3.62361216545105	-5.625898838043213	2
1049	6	5.2	62.7	-3.21536111831665	-2.449918746948242	-3.850248098373413	2
1049	0	2.919	50	-1.508907198905945	-.5860162973403931	-1.19954240322113	2
1049	11	5.1	66.09999999999999	-5.078544616699219	-3.831894397735596	-5.600473403930664	2
1049	3	4.3	58.7	-3.345886468887329	-1.735190510749817	-3.559463500976563	2
1049	4	4.759	61	-3.471022605895996	-1.818698048591614	-3.629185199737549	2
1049	7	5.44	63.2	-2.868386268615723	-2.82956337928772	-3.829025506973267	2
1049	8	5.23	64.5	-4.010813236236572	-2.794518947601318	-4.487357139587402	2
1054	5	4.04	56.7	-2.443427801132202	-3.444466352462769	-4.522117137908936	2
1054	9	4.86	61.7	-2.987424850463867	-3.496206760406494	-4.489623546600342	2
1054	11	5.5	64.5	-2.711341381072998	-3.396025419235229	-3.995067358016968	2
1054	2	2.78	49.5	-1.783189296722412	-3.765871047973633	-4.625750541687012	2
1054	8	4.62	61	-3.26311731338501	-3.303099870681763	-4.63096809387207	2
1054	12	5.8	65.5	-2.464962959289551	-3.290164947509766	-3.68454122543335	2
1054	3	3.1	52	-2.30291748046875	-3.729943513870239	-4.986299991607666	2
1054	1	2.339	47	-2.062263011932373	-3.454739809036255	-4.077297210693359	2
1054	0	1.679	42.1		-3.867990732192993	-4.119668483734131	2
1054	10	5.1	62	-2.547994375228882	-3.837042808532715	-4.341701984405518	2
1054	4	3.66	55.2	-2.629461526870728	-3.219440937042236	-4.573712348937988	2
1054	7	4.5	60	-3.071131944656372	-3.222274303436279	-4.522435665130615	2
1054	6	4.809	58.2	-1.306286215782166	-3.372835397720337	-3.507007837295532	2
1058	10	6.92	67.90000000000001	-1.722452521324158	-2.449946880340576	-2.596032857894897	2
1058	11	6.94	69.3	-2.189925670623779	-2.299626111984253	-2.786966323852539	2
1058	3	3.6	52.4	-.7983118891716003	-3.934041738510132	-4.214184761047363	2
1058	9	6.139	67.2	-3.014198064804077	-2.126934766769409	-3.357693195343018	2
1058	2	2.759	48.6	-1.160542130470276	-4.227333545684814	-4.581239223480225	2
1058	12	7.22	71	-2.261018753051758	-2.009772062301636	-2.634042739868164	2
1058	8	5.95	65.2	-2.604586601257324	-2.516206502914429	-3.374085426330566	2
1058	5	4.62	60.1	-3.323728799819946	-2.824836015701294	-4.294826507568359	2
1058	7	5.58	63.2	-2.536247968673706	-2.82956337928772	-3.606430053710938	2
1058	6	4.929	61.7	-3.399137735366821	-2.892850637435913	-4.29777717590332	2
1058	1	1.96	45.1	-2.566761016845703	-4.092137336730957	-4.572507858276367	2
1064	10	6.42	66.7	-2.230839729309082	-2.940408945083618	-3.250698089599609	2
1064	1	1.96	45.2	-2.648357629776001	-4.864370822906494	-5.574000835418701	2
1064	9	5.72	63.9	-2.542703866958618	-3.597951412200928	-3.983593225479126	2
1064	5	3.439	55.7	-3.990971088409424	-4.879801750183105	-6.717034339904785	2
1064	8	5.33	61.5	-2.269668340682983	-4.153643608093262	-4.321774959564209	2
1064	7	5	60.1	-2.297610759735107	-4.294557571411133	-4.587646007537842	2
1064	11	6.96	68.59999999999999	-1.903261542320251	-2.615105867385864	-2.768614768981934	2
1064	4	3.1	55.2	-4.944394588470459	-4.343074798583984	-6.908257007598877	2
1064	12	7.76	68.90000000000001	-.6363571286201477	-2.8785719871521	-1.977538585662842	2
1064	6	3.68	57	-4.144580364227295	-4.994597911834717	-6.705045223236084	2
1064	3	2.8	52.1	-3.629673480987549	-4.591729640960693	-6.564380168914795	2
1064	0	2.109	43.1		-3.583636045455933	-2.920330286026001	2
1064	2	2.46	49.2	-2.964521646499634	-4.566999912261963	-6.0451979637146	2
1085	10	4.86	63	-4.276278495788574	-4.556087970733643	-5.705437660217285	2
1085	7	5.429	61.2	-1.873171210289001	-3.769218921661377	-3.858823299407959	2
1085	6	4.86	60.2	-2.723536014556885	-3.500402212142944	-4.358811378479004	2
1085	9	5.16	62.4	-3.164090871810913	-4.266595363616943	-4.888582706451416	2
1085	1	3.68	52.1	-.3239926993846893	-2.038860559463501	-2.125753164291382	2
1085	3	4.44	55.7	-.7906793355941772	-2.996512174606323	-3.144291400909424	2
1085	8	5.259	61.8	-2.602164268493652	-4.017731189727783	-4.439047336578369	2
1085	11	4.78	63	-4.50299596786499	-4.984635353088379	-6.078269004821777	2
1085	5	4.48	58.3	-2.539780139923096	-3.622541427612305	-4.515114784240723	2
1085	2	4.16	53.9	-.2268410623073578	-2.772704124450684	-2.737754821777344	2
1085	4	3.98	56.4	-2.664098501205444	-3.671482801437378	-4.838661193847656	2
1085	12	6.16	64.59999999999999	-1.896939158439636	-4.767555236816406	-4.087852001190186	2
1085	0	2.669	47.8	-.9846779704093933	-1.742074131965637	-1.780697584152222	2
1105	10	5.62	65.5	-3.489199638366699	-3.464412927627563	-4.431146621704102	2
1105	9	5.46	64.3	-3.339857578277588	-3.558989763259888	-4.4653639793396	2
1105	4	5.12	59.4	-1.570482850074768	-2.198006629943848	-2.731477737426758	2
1105	7	5.32	63.4	-3.25990104675293	-2.779068231582642	-4.048061847686768	2
1105	11	5.88	66.2	-3.182066440582275	-3.597780704498291	-4.249372482299805	2
1105	12	5.96	68	-3.720983266830444	-3.342255115509033	-4.381071090698242	2
1105	8	5.299	64	-3.600127458572388	-3.021039724349976	-4.372804641723633	2
1105	0	2.83	49	-1.149191498756409	-1.663310408592224	-1.842836260795593	2
1105	2	3.72	53.2	-1.012860298156738	-1.961326003074646	-2.515828132629395	2
1105	5	5.28	60	-1.547970533370972	-2.845017433166504	-3.137924194335938	2
1105	6	5.6	63.1	-2.441660642623901	-2.146287441253662	-3.131437540054321	2
1130	1	3.32	53.2	-2.367752552032471	-.4706904292106628	-1.882446646690369	2
1130	12	6.64	70.2	-2.430194139480591	-1.477918386459351	-2.504884481430054	2
1130	7	5.86	65.7	-2.417499303817749	-.767207145690918	-2.257917404174805	2
1130	10	6.22	68.90000000000001	-2.810931921005249	-1.123286604881287	-2.641829252243042	2
1130	4	4.839	61	-2.703297138214111	-.6349371075630188	-2.381985425949097	2
1130	2	3.76	55.5	-2.512072801589966	-.9166204929351807	-2.482349157333374	2
1130	3	4.28	58.4	-2.78815770149231	-.8044470548629761	-2.56536340713501	2
1130	0	2.529	48.2	-1.987241268157959	-.8658681511878967	-1.757065892219543	2
1130	6	5.87	64.5	-1.93969452381134	-.6205843091011047	-1.845522284507751	2
1130	9	6.04	66.90000000000001	-2.491073846817017	-1.34375274181366	-2.591950654983521	2
1178	2	2.47	50	-3.571435689926147	-3.693211793899536	-5.667533397674561	2
1178	7	4.24	57.7	-2.485901594161987	-4.338593006134033	-5.133449077606201	2
1178	4	3.44	53.7	-2.308488368988037	-3.939900159835815	-5.101477146148682	2
1178	9	4.5	59.7	-2.911571979522705	-4.431737899780273	-5.247443199157715	2
1178	6	4.059	56.8	-2.450800895690918	-4.070614814758301	-5.016162395477295	2
1178	5	3.6	55.5	-3.035417318344116	-3.889991044998169	-5.410825252532959	2
1178	10	4.66	60.5	-2.907395124435425	-4.600655555725098	-5.252919673919678	2
1178	11	4.86	62.3	-3.266699552536011	-4.26377534866333	-5.112504959106445	2
1178	0	1.86	43		-3.470542192459106	-3.570664405822754	2
1179	7	3.47	55.6	-3.554544448852539	-5.238687038421631	-6.915940761566162	2
1179	6	3.399	54.7	-3.172390460968018	-4.993027210235596	-6.55527400970459	2
1179	5	3.11	53	-3.005912303924561	-5.015937805175781	-6.643165111541748	2
1179	2	2.18	47.1	-2.981650114059448	-5.108811378479004	-6.568712711334229	2
1179	11	4.62	61.4	-3.460265874862671	-4.618764400482178	-5.577648162841797	2
1179	0	1.56	42.2		-3.898644685745239	-4.55204439163208	2
1179	11	4.28	59.7	-3.522039651870728	-5.017168045043945	-6.098063945770264	2
1179	9	4.06	58.4	-3.428894996643066	-4.967234134674072	-6.181897640228271	2
1179	4	2.86	50.1	-1.875372171401978	-5.59999418258667	-6.600484848022461	2
1186	1	3.109	49.6	-.4923275709152222	-1.748349189758301	-1.625138163566589	2
1186	10	6.02	68.2	-3.662806987762451	-2.402513980865479	-3.878997325897217	2
1186	11	6.52	68.90000000000001	-2.861420154571533	-2.455291986465454	-3.338022470474243	2
1186	3	4.6	56.4	-.8735917210578918	-2.318419933319092	-2.594764947891235	2
1186	4	5.02	59.4	-1.818015694618225	-2.297370195388794	-2.970599889755249	2
1186	12	6.48	70.2	-3.40874981880188	-2.331398010253906	-3.595159769058228	2
1186	6	5.94	63	-1.637552976608276	-2.333266019821167	-2.702146768569946	2
1186	5	5.4	61.6	-2.155208587646484	-2.196725368499756	-3.018571853637695	2
1186	8	6	66.2	-2.914432048797607	-2.083224058151245	-3.310247659683228	2
1186	10	5.72	66.5	-3.675591945648193	-2.792567014694214	-4.159476280212402	2
1186	2	3.9	53.3	-.5320168137550354	-1.852604508399963	-2.112219333648682	2
1188	7	5.309	61.1	-2.103565692901611	-3.855397939682007	-4.07809591293335	2
1188	3	3.28	56	-4.868320941925049	-2.68469762802124	-5.377750873565674	2
1188	6	4.66	59	-2.50698184967041	-4.060725688934326	-4.718569278717041	2
1188	5	3.83	57.2	-3.772127866744995	-4.196515560150146	-5.858075141906738	2
1188	12	5.79	67.59999999999999	-3.956493377685547	-3.468029499053955	-4.616898059844971	2
1188	11	5.84	67.2	-3.681073427200317	-3.363981962203979	-4.405810356140137	2
1188	8	5.57	63	-2.46303915977478	-3.511823177337646	-3.956208944320679	2
1188	2	3.22	54.6	-3.931891679763794	-1.705064535140991	-3.993927955627441	2
1188	0	2.66	49.3	-2.095226764678955	-1.506262302398682	-2.24636697769165	2
1188	9	5.72	64.2	-2.67979884147644	-3.46422266960144	-3.983593225479126	2
1188	10	5.64	65.40000000000001	-3.39832067489624	-3.443114280700684	-4.367139339447021	2
1207	9	6.84	68.5	-2.09101390838623	-1.528698801994324	-2.38335919380188	2
1207	12	6.74	71.5	-3.328554391860962	-1.799461483955383	-3.25071907043457	2
1207	1	3.88	54.6	-1.587310433387756	-.172724187374115	-1.151527643203735	2
1207	8	6.559	68.40000000000001	-2.599642515182495	-1.047875761985779	-2.497146606445313	2
1207	4	5.18	61.2	-2.474658489227295	-1.367316484451294	-2.657673597335815	2
1207	3	4.85	59.1	-2.063012361526489	-1.211505770683289	-2.333122968673706	2
1207	10	6.96	70	-2.39764928817749	-1.670884728431702	-2.608028411865234	2
1207	7	6.839	67.5	-1.724561214447021	-.8528511524200439	-1.801129341125488	2
1207	5	6.339	64.2	-1.358835101127625	-.8855648040771484	-1.564401745796204	2
1207	11	6.9	71.09999999999999	-2.88535737991333	-1.495785474777222	-2.823822975158691	2
1207	6	6.5	67	-2.187845230102539	-.3252365291118622	-1.817087769508362	2
1207	2	4.28	56.9	-2.122363328933716	-.8752209544181824	-2.167636394500732	2
1207	0	2.66	48.7	-1.657239079475403	-.7178491353988647	-1.552499055862427	2
1213	8	6.759	68.40000000000001	-2.208611249923706	-1.02765691280365	-2.217954397201538	2
1213	12	8	73.40000000000001	-1.692042469978333	-.9845078587532043	-1.702344417572021	2
1213	7	6.549	67.2	-2.167967319488525	-.9034832119941711	-2.140457630157471	2
1213	2	4.24	56.3	-1.795736908912659	-1.330415606498718	-2.37481951713562	2
1213	1	3.74	52.6	-.5007467865943909	-1.465500354766846	-1.689070701599121	2
1213	0	2.66	47.7	-.9541429281234741	-1.520614385604858	-1.677398681640625	2
1213	11	7.55	71.2	-1.752689361572266	-1.452887654304504	-2.014225006103516	2
1213	5	5.98	63.2	-1.646231055259705	-1.413653969764709	-2.113140344619751	2
1213	4	5.299	61	-2.072593688964844	-1.563112735748291	-2.53722071647644	2
1213	9	6.74	69.7	-2.711962699890137	-.9934735298156738	-2.515395641326904	2
1213	10	6.88	70.5	-2.720690488815308	-1.228260159492493	-2.607425212860107	2
1213	3	4.75	58.8	-2.131747484207153	-1.40036153793335	-2.534686803817749	2
1213	6	6.299	66	-2.196800231933594	-.8164646625518799	-2.110920906066895	2
1224	9	5.8	64.5	-2.63287353515625	-3.312783002853394	-3.851805686950684	2
1224	1	2.76	49.9	-2.100456476211548	-2.583381652832031	-3.523938417434692	2
1224	5	4.36	59.6	-3.770097017288208	-3.06133246421814	-4.781999588012695	2
1224	6	4.759	61.7	-3.867591381072998	-2.799998044967651	-4.538836002349854	2
1224	2	3.36	53.8	-2.725061178207397	-2.422430753707886	-3.984766721725464	2
1224	11	6.26	67.40000000000001	-2.834577798843384	-3.083006381988525	-3.693266868591309	2
1224	7	5.299	62.3	-2.763478994369507	-3.139673948287964	-3.996748685836792	2
1224	4	4.08	57.6	-3.246297597885132	-3.029335737228394	-4.585095882415771	2
1224	3	3.72	55.4	-2.737737894058228	-2.978087186813354	-4.410162925720215	2
1224	12	6.22	67.5	-2.957934379577637	-3.467836380004883	-3.960026502609253	2
1224	0	2.48	47.7	-1.764050483703613	-1.337424635887146	-2.033360004425049	2
1224	8	5.559	63.2	-2.585346221923828	-3.383472919464111	-3.952863216400146	2
1224	10	5.94	65.2	-2.626596927642822	-3.59541392326355	-3.941503524780273	2
1227	12	5.76	68.90000000000001	-3.753682374954224	-1.997077107429504	-3.761285066604614	2
1227	5	4.71	61.2	-3.126990079879761	-1.373571276664734	-3.204696655273438	2
1227	10	5.39	67.7	-4.171191215515137	-1.608025431632996	-3.894024610519409	2
1227	6	4.91	62.5	-3.233053207397461	-1.456459283828735	-3.316174745559692	2
1227	8	5.919	64.7	-1.919988512992859	-1.740249037742615	-2.482643842697144	2
1227	0	2.7	48	-1.088199257850647	-.6161499619483948	-1.227049350738525	2
1227	7	5.349	63.7	-2.718590021133423	-1.527833223342896	-2.971456527709961	2
1227	12	5.7	68.2	-3.647288799285889	-2.069049119949341	-3.747479438781738	2
1227	4	4.55	59	-2.398108005523682	-1.43520975112915	-2.788991212844849	2
1227	1	3.06	52.7	-2.978628873825073	-.4775660932064056	-2.196230411529541	2
1227	9	5.98	66.3	-2.396504163742065	-1.57465398311615	-2.66852879524231	2
1245	10	6.56	70.40000000000001	-2.635909557342529	-.4833379685878754	-2.168180704116821	2
1245	5	5	62.2	-2.87661337852478	-.846527099609375	-2.655319929122925	2
1245	0	2.64	47.7	-1.141427397727966	-1.308682322502136	-1.53321635723114	2
1245	7	5.9	66	-2.447652339935303	-.575611412525177	-2.164689064025879	2
1245	3	4.34	57.9	-2.328451871871948	-.9297735691070557	-2.366935968399048	2
1245	4	4.7	61.2	-3.152810335159302	-.6335040926933289	-2.684801340103149	2
1245	12	6.78	72.8	-2.933863162994385	-.6338284611701965	-2.402836799621582	2
1245	8	5.99	66	-2.267790794372559	-1.228843092918396	-2.401562690734863	2
1245	1	3.46	53	-1.736329317092896	-.8685177564620972	-1.885173916816711	2
1245	9	6.48	70.3	-2.75373101234436	.0080318348482251	-2.018169164657593	2
1245	6	5.379	63.2	-2.441502809524536	-1.147901058197021	-2.547937870025635	2
1245	11	6.68	71	-2.596384763717651	-.6895385980606079	-2.224310636520386	2
1294	2	3.36	50.9	-.5862407088279724	-3.253887891769409	-3.405513525009155	2
1294	11	4.24	57.4	-2.304399013519287	-6.160590171813965	-6.349447727203369	2
1294	10	4.4	56.9	-1.566612482070923	-5.9837965965271	-5.73157787322998	2
1294	0	2.56	46.3	-.5176737308502197	-1.87939989566803	-1.679166555404663	2
1294	4	3.76	54	-1.479281067848206	-3.773269653320313	-4.355437278747559	2
1294	6	3.64	55.1	-2.626032114028931	-4.657949447631836	-5.823391437530518	2
1294	8	3.779	55.7	-2.586728811264038	-5.557627201080322	-6.437084674835205	2
1294	5	3.56	55.1	-2.893459320068359	-4.253605365753174	-5.66490364074707	2
1294	3	3.73	53.5	-1.222190022468567	-3.28923773765564	-3.794528484344482	2
1294	9	3.91	56.2	-2.51111888885498	-5.772840976715088	-6.451747894287109	2
1294	12	4.4	57.7	-2.047963380813599	-6.344354152679443	-6.228769779205322	2
1294	1	2.95	48.8	-.6203157305717468	-2.990939378738403	-3.011428356170654	2
1306	3	4.08	57.3	-2.701411247253418	-1.324520468711853	-2.941099405288696	2
1306	4	3.899	57.3	-3.250333070755005	-2.220461368560791	-4.036960601806641	2
1306	9	5.26	62.8	-2.536096811294556	-3.073667526245117	-3.811077356338501	2
1306	6	4.16	58.2	-3.013620138168335	-3.372835397720337	-4.741859912872314	2
1306	11	6.15	65.3	-1.70061993598938	-2.966460943222046	-2.946939706802368	2
1306	1	3.18	51.5	-1.639574885368347	-1.275968670845032	-2.122400283813477	2
1306	5	4.16	58.2	-3.013620138168335	-2.794765472412109	-4.29557991027832	2
1306	0	2.74	47.6	-.6498056054115295	-.9200615882873535	-1.157574534416199	2
1306	12	6.41	66.59999999999999	-1.685762166976929	-2.91689133644104	-2.833030939102173	2
1306	2	3.77	55.1	-2.208364248275757	-1.112339019775391	-2.462429046630859	2
1306	7	4.379	59.7	-3.2420814037323	-3.275759220123291	-4.706752777099609	2
1306	10	6.01	64.7	-1.742013812065125	-2.742554187774658	-2.89762544631958	2
1306	8	4.68	60.5	-2.855793237686157	-3.479615449905396	-4.494779586791992	2
1311	4	5.31	62.5	-2.292658567428589	.1496840119361877	-1.56387460231781	2
1311	10	6.58	69	-2.169396877288818	-1.132397413253784	-2.182424783706665	2
1311	0	3.06	51.5	-2.090703964233398	.3438524901866913	-.7697439193725586	2
1311	5	5.61	63.7	-2.15220308303833	-.2492877691984177	-1.758141756057739	2
1311	3	4.74	60	-2.447461605072021	.0282858703285456	-1.704084515571594	2
1311	6	5.96	64.90000000000001	-1.915995121002197	-.4215796291828156	-1.704682946205139	2
1311	8	6.55	67.2	-1.63926374912262	-.8177010416984558	-1.693709015846252	2
1311	1	3.98	54.3	-1.033742666244507	-.3274954855442047	-.9836345911026001	2
1311	2	3.89	54.4	-1.363704204559326	-.8226680755615234	-1.657091975212097	2
1311	7	6.5	66	-1.314830541610718	-.5337285399436951	-1.328046202659607	2
1311	11	6.85	69.7	-1.91014564037323	-1.205544352531433	-2.009166955947876	2
1311	9	6.5	68.09999999999999	-2.026387453079224	-.8649802207946777	-1.974072098731995	2
1334	2	2.02	43.5		-7.12010669708252	-7.025501251220703	2
1334	4	3.29	52.2	-1.71665346622467	-5.656032562255859	-6.332913398742676	2
1334	5	3.25	53.1	-2.571742296218872	-6.110136032104492	-7.173230171203613	2
1334	10	5.1	63	-3.625327110290527	-4.556087970733643	-5.284341335296631	2
1334	1	1.86	41.8		-6.219307422637939	-5.40315580368042	2
1334	11	5.52	64.2	-3.148607492446899	-4.455738067626953	-4.807852745056152	2
1334	12	5.87	65.3	-2.825082063674927	-4.393823146820068	-4.474405288696289	2
1334	7	4.54	58.6	-2.574286937713623	-4.963840961456299	-5.407500267028809	2
1334	6	3.98	55.7	-2.125619411468506	-5.601614952087402	-6.052173614501953	2
1334	8	5.009	60	-2.214472770690918	-4.833206176757813	-4.863625049591064	2
1334	3	2.8	47.8	-.4413682222366333	-6.773689270019531	-6.63798189163208	2
1338	3	3.09	53.2	-3.23415207862854	-3.194790363311768	-5.044772624969482	2
1338	6	4.349	59.7	-3.325985431671143	-2.69069242477417	-4.346272945404053	2
1338	9	4.62	62.7	-4.076155662536621	-3.065854072570801	-4.930628776550293	2
1338	0	1.9	45.3	-3.261757850646973	-2.584964752197266	-3.556949615478516	2
1338	10	5.09	64.5	-3.654968976974487	-2.885341882705688	-4.394639015197754	2
1338	11	5.21	65.3	-3.690778732299805	-3.108585357666016	-4.497343063354492	2
1338	8	4.71	61.8	-3.416460275650024	-2.96518611907959	-4.461191177368164	2
1338	1	2.33	49.1	-3.625555753707886	-2.784214973449707	-4.566895961761475	2
1338	12	5.45	66.5	-3.595267057418823	-2.942161560058594	-4.264909744262695	2
1338	7	4.66	60.5	-2.907395124435425	-3.044843435287476	-4.244627475738525	2
1338	5	3.879	57.7	-3.563743591308594	-2.899157524108887	-4.785246849060059	2
1338	4	3.529	56.7	-4.094875812530518	-2.614528179168701	-4.944488048553467	2
1338	2	2.81	51.5	-3.114294767379761	-2.917608022689819	-4.682601928710938	2
1345	6	5.719	63.8	-2.49882173538208	-1.819432139396667	-2.947478055953979	2
1345	4	5.16	60.5	-2.130128860473633	-1.703340649604797	-2.690334558486938	2
1345	2	3.9	54	-1.062649250030518	-1.557459592819214	-2.167635679244995	2
1345	7	6.009	65.2	-2.475735664367676	-1.803235173225403	-2.89281964302063	2
1345	12	7.12	71.5	-2.606287240982056	-1.784223794937134	-2.752294301986694	2
1345	10	6.82	69.59999999999999	-2.522346019744873	-1.674065709114075	-2.710385322570801	2
1345	3	4.79	58.5	-1.827926874160767	-1.588722109794617	-2.498391389846802	2
1345	11	7	70.8	-2.596316814422607	-1.624479055404663	-2.694781541824341	2
1345	5	5.61	62.9	-2.321784973144531	-1.444814562797546	-2.595654249191284	2
1345	8	6.379	67.7	-2.702142000198364	-1.344786047935486	-2.735155820846558	2
1345	9	6.54	68.8	-2.784610271453857	-1.394892454147339	-2.784893035888672	2
1345	1	3.06	50	-.9577948451042175	-1.540012359619141	-1.732371091842651	2
1349	7	4.509	59	-2.931453704833984	-4.78005313873291	-5.466224193572998	2
1349	3	3.36	51.1	-.6596606969833374	-5.121389865875244	-5.229442119598389	2
1349	4	3.5	53	-1.587552666664124	-5.303600311279297	-5.870624542236328	2
1349	12	5.14	63.7	-3.866225719451904	-5.144840240478516	-5.688565254211426	2
1349	9	4.12	59.9	-4.730767250061035	-5.397461891174316	-6.845507144927979	2
1349	10	4.36	61	-4.650114059448242	-5.384366989135742	-6.622923851013184	2
1349	8	4.12	59.9	-4.730767250061035	-4.878509998321533	-6.545902252197266	2
1349	6	4.18	56.3	-1.972506403923035	-5.365809917449951	-5.67148494720459	2
1349	0	1.68	42.1		-5.100768089294434	-4.875583171844482	2
1349	5	4.04	55.2	-1.557094097137451	-5.142501354217529	-5.417216300964355	2
1349	1	2.12	44.9		-5.699274063110352	-5.886641025543213	2
1349	11	5.06	62.6	-3.526994228363037	-5.239223957061768	-5.62529993057251	2
1376	8	5.49	63.8	-2.449206113815308	-2.120401859283447	-3.127711534500122	2
1376	6	4.96	61.2	-2.505139112472534	-2.137941598892212	-3.304129362106323	2
1376	9	5.64	64.3	-2.331659555435181	-2.470384359359741	-3.21146559715271	2
1376	12	6.24	67.3	-2.242051601409912	-2.645563840866089	-3.068255186080933	2
1376	7	5.299	62	-2.094921350479126	-2.380295753479004	-3.12549901008606	2
1376	2	2.82	49.8	-1.827450513839722	-2.910039186477661	-3.778735876083374	2
1376	4	4.24	56.5	-1.748826503753662	-2.706602334976196	-3.453559637069702	2
1376	5	4.66	58.6	-1.894499897956848	-2.686496257781982	-3.400226593017578	2
1376	1	2.04	46.5	-3.343965291976929	-2.844574689865112	-3.895699739456177	2
1376	10	6.16	66	-1.938042521476746	-2.310436010360718	-2.733807325363159	2
1376	11	6.18	66.90000000000001	-2.2186439037323	-2.316941261291504	-2.896791934967041	2
1376	3	3.62	54.1	-1.991491675376892	-2.733272790908813	-3.783379316329956	2
1388	7	5.219	62	-2.274186611175537	-2.282348155975342	-3.193805456161499	2
1388	6	4.98	61.5	-2.599886655807495	-1.897256851196289	-3.196613550186157	2
1388	11	6.16	67.09999999999999	-2.326447248458862	-2.282239198684692	-2.948263883590698	2
1388	8	6.06	64.09999999999999	-1.414077758789063	-2.030269622802734	-2.302600383758545	2
1388	12	6.2	67.40000000000001	-2.35251784324646	-2.565493822097778	-3.102641344070435	2
1388	10	5.86	66.3	-2.638635873794556	-2.173553943634033	-3.159321069717407	2
1388	5	4.679	59.7	-2.444552421569824	-1.998399972915649	-3.223028182983398	2
1388	2	3.28	51.8	-1.495387196540833	-2.01390266418457	-2.804964303970337	2
1388	1	2.58	47.8	-1.475753784179688	-2.164737224578857	-2.405437469482422	2
1388	4	4.32	58	-2.442402601242065	-1.897122502326965	-3.208121776580811	2
1388	3	3.9	55.9	-2.344435691833496	-1.878983736038208	-3.202850580215454	2
1388	9	5.66	66.2	-3.020844697952271	-1.633506178855896	-3.15274715423584	2
1408	7	4.66	62.6	-4.641891002655029	-3.064002513885498	-5.146430492401123	2
1408	4	4.92	59.5	-2.135102987289429	-2.116329431533813	-3.041195631027222	2
1408	11	6.96	69	-2.046453952789307	-2.61351466178894	-2.849401712417603	2
1408	2	3.94	54	-.9410961270332336	-2.32261061668396	-2.798809051513672	2
1408	9	5.18	64.2	-4.000756740570068	-3.534220457077026	-4.891202926635742	2
1408	8	4.84	63.5	-4.586474418640137	-3.209383010864258	-5.140437602996826	2
1408	10	6.38	66.40000000000001	-2.192712306976318	-3.152850866317749	-3.346603393554688	2
1408	0	2.64	47.7	-1.040423631668091	-2.073785781860352	-2.058690547943115	2
1408	6	4.4	62	-5.105660438537598	-2.589051723480225	-5.16015625	2
1408	5	4.86	61.1	-3.250805377960205	-2.241497755050659	-3.788326025009155	2
1414	8	6.2	68	-3.192314386367798	-1.308924674987793	-3.039663791656494	2
1414	9	6.42	69.2	-3.174968004226685	-1.291906118392944	-2.986528158187866	2
1414	4	5.06	60.1	-2.145222187042236	-1.79400372505188	-2.780887126922607	2
1414	5	5.56	63.4	-2.678734540939331	-1.319140076637268	-2.747619867324829	2
1414	7	6.62	66.8	-1.874282717704773	-1.10956609249115	-2.056360483169556	2
1414	12	7.94	72.09999999999999	-1.398847222328186	-1.623510718345642	-1.812400937080383	2
1414	3	4.74	59	-2.28955864906311	-1.174775362014771	-2.454328060150146	2
1414	11	7.54	71.40000000000001	-1.834179639816284	-1.432595729827881	-2.056145906448364	2
1414	0	2.66	47.1	-.5410831570625305	-1.745269775390625	-1.635773539543152	2
1414	10	7.12	69.90000000000001	-2.068969964981079	-1.473210453987122	-2.291275501251221	2
1414	1	3.48	52	-.9006630182266235	-1.438197016716003	-1.858219981193542	2
1414	6	6.06	64.09999999999999	-1.887181043624878	-1.631294131278992	-2.408376216888428	2
1418	8	5.46	63.6	-2.431668281555176	-2.168373107910156	-3.15359902381897	2
1418	2	3.26	51.6	-1.423048377037048	-2.78060245513916	-3.502619981765747	2
1418	0	2.52	45.7	-.2601818442344666	-2.458290576934814	-1.856443524360657	2
1418	6	5	59.5	-1.56244158744812	-2.735901355743408	-3.132878541946411	2
1418	3	3.76	53.3	-.9909502863883972	-3.04313850402832	-3.424653053283691	2
1418	7	5.36	60.8	-1.407528638839722	-2.839316129684448	-2.991085767745972	2
1418	5	4.68	58.5	-1.788615107536316	-2.464393615722656	-3.165583372116089	2
1418	11	5.98	65.8	-2.214152574539185	-2.768136501312256	-3.191936731338501	2
1418	10	5.8	65.3	-2.389233112335205	-2.530736446380615	-3.223966121673584	2
1418	9	5.42	65	-3.087244749069214	-2.315112113952637	-3.632453680038452	2
1418	12	6.36	66.8	-1.846231937408447	-2.852901220321655	-2.908706188201904	2
1418	4	4.42	56	-.9571558833122253	-2.850221633911133	-3.04672908782959	2
1418	1	2.64	48.5	-1.691008687019348	-2.746828556060791	-3.336266994476318	2
[truncated: 1,065 more rows]
