# Supplementary material for: Standard RUTF vs. locally-made RUSF for acutely malnourished children: A quasi-experimental comparison of the impact on growth and compliance in a rural community of Pakistan
Source: PLoS One. 2023 Jul 12;18(7):e0287962. doi: 10.1371/journal.pone.0287962 (PMC10337979; doi:10.1371/journal.pone.0287962)
Supplement: S1 Datasets — (ZIP) [file pone.0287962.s001.zip › anthro_intervention.csv]

studyid	muac	age	com	whz	haz	waz	itervention	whz1	whz_ctg	haz1	waz1	muac_ctg	muac_ctgnew	delheight	delweight	delwhz	delwaz	delhaz	com_group	group
2	109	8.880000000000001		-2.302	-2.643	-3.304	3	1	2	1	1	1	1	1.5258789e-06	1.9073486e-08	4.5776368e-08	-9.9182131e-08	-1.1253357e-07		1
2	112	10.65	70.833336	-1.57	-2.925	-2.847	1	0	3	1	1	2	1	1.4000015	.64000005	.73200005	.4569999	-.28200012	1	1
2	112	11.57	75.555557	-1.79	-3.01	-3.006	2	0	3	1	1	2	1	2.2000015	.68000001	.51200002	.29799989	-.3670001	2	1
2	120	15.62		-.906	-3.526	-2.515	4	0	3	1	1	2	2	4.8000016	1.7	1.396	.78899992	-.88300014		1
4	115	8.91		-3.411	-2.384	-3.733	3	1	1	1	1	2	2	0	-1.7166138e-07	1.3351441e-08	4.0054321e-08	6.2942505e-08		1
4	120	10.92	70.833336	-1.986	-2.849	-2.977	1	0	3	1	1	2	2	1.3	.93999982	1.4250001	.75600004	-.46499994	1	1
4	120	11.84	56.666668	-2.473	-2.932	-3.294	2	1	2	1	1	2	2	2.0999999	.83999985	.93800002	.43900004	-.54799992	1	1
4	129	15.75		-1.055	-2.854	-2.138	4	0	3	1	1	3	3	6.0999999	2.4399998	2.3559999	1.595	-.46999994		1
8	120	8.94		-2.585	-3.071	-3.608	3	1	2	1	1	2	2	0	-7.6293944e-08	3.8146972e-08	4.0054321e-08	9.9182131e-08		1
8	122	10.68	0	-1.872	-3.473	-3.282	1	0	3	1	1	2	2	1.1	.55999994	.71300006	.32600003	-.40199989	1	1
8	124	11.61	2.7777777	-1.241	-3.507	-2.82	2	0	3	1	1	2	2	2	1.0799999	1.344	.78800005	-.4359999	1	1
8	125	15.75		-.826	-3.71	-2.47	4	0	3	1	1	3	3	5.4000001	2.04	1.7590001	1.138	-.63899988		1
10	116	8.969199180603027		-2.158895015716553	-2.858742952346802	-3.378272294998169	3	1	2	1	1	2	2	0	1.7547607e-07	0	0	0		2
10	119	11.13757705688477	100	-2.276898622512817	-3.182008743286133	-3.52256965637207	1	1	2	1	1	2	2	1.6999992	.27100018	-.11800361	-.14429736	-.32326579	2	2
10	121	12.0246410369873	100	-2.776968955993652	-3.122711420059204	-3.79229998588562	2	1	2	1	1	2	2	2.7999992	.23100017	-.61807394	-.41402769	-.26396847	2	2
10	125	15.04722785949707		-2.835858821868896	-3.524079561233521	-3.99403715133667	4	1	2	1	1	3	3	4.6999993	.5310002	-.67696381	-.61576486	-.66533661		2
11	114	9.470000000000001		-2.048	-3.593	-3.729	3	1	2	1	1	2	1	0	-1.7166138e-07	9.7274778e-08	9.1552735e-08	-6.4849857e-08		1
11	115	10.65	66.071426	-1.967	-3.644	-3.608	1	0	3	1	1	2	2	1.2	.27999982	.081000097	.12100009	-.051000066	1	1
11	113	11.87	48.57143	-2.428	-3.912	-3.982	2	1	2	1	1	2	1	1.8	.17999983	-.37999991	-.2529999	-.31900007	1	1
11	115	16.41		-1.818	-4.485	-3.775	4	0	3	1	1	2	2	4.4000001	.97999984	.23000009	-.045999907	-.89200008		1
21	99	9.01		-2.275	-2.13	-2.941	3	1	2	1	1	1	1	0	-1.9073487e-07	9.5367433e-08	-1.5258788e-08	1.1444092e-07		1
21	108	10.45	69.444443	-.641	-2.354	-1.776	1	0	3	1	0	1	1	1.2	1.1399999	1.6340001	1.165	-.22399989	1	1
21	116	11.51	65.277779	.528	-2.55	-.9429999999999999	2	0	3	1	0	2	2	1.9	2.0799999	2.8030002	1.998	-.4199999	1	1
21	128	15.42		.719	-1.869	-.316	4	0	3	0	0	3	3	7.8000002	3.5199997	2.9940002	2.625	.26100013		1
22	116	9.039999999999999		-2.386	-1.343	-2.481	3	1	2	0	1	2	2	0	-2.0980835e-07	-8.2015994e-08	-5.3405763e-08	5.4359436e-08		1
22	114	10.68	16.666666	-2.176	-1.788	-2.509	1	1	2	0	1	2	1	1	.2999998	.20999992	-.028000053	-.44499993	1	1
22	119	12.07	8.333333	-1.672	-2.067	-2.251	2	0	3	1	1	2	2	1.9	.75999981	.71399993	.22999994	-.72399992	1	1
24	119	8.880000000000001		-2.322	-2.812	-3.299	3	1	2	1	1	2	2	0	1.3351440e-07	2.6702882e-08	2.4795533e-08	3.6239623e-08		1
24	124	10.45	84.722221	-1.458	-3.016	-2.738	1	0	3	1	1	2	2	1.4	.72000015	.86400002	.56100005	-.20399997	2	1
24	128	11.38	75.555557	-1.023	-3.149	-2.453	2	0	3	1	1	3	3	2.0999999	1.1100001	1.299	.84600002	-.33699995	2	1
24		16.21					4													1
26	114	8.91		-3.071	-1.373	-3.031	3	1	1	0	1	2	1	3.0517579e-06	2.0980835e-07	9.9182131e-08	-1.0108948e-07	2.5749207e-08		1
26	117	10.65	1.8518518	-2.557	-1.206	-2.489	1	1	2	0	1	2	2	2.600003	.70000023	.51400012	.54199988	.16700003	1	1
26	116	11.57	1.3888888	-2.904	-1.246	-2.729	2	1	2	0	1	2	2	3.600003	.68000019	.1670001	.3019999	.12700002	1	1
26	115	15.95		-2.233	-2.198	-2.701	4	1	2	1	1	2	2	5.7000031	1.4000002	.83800012	.32999989	-.82499999		1
27	113	8.98		-2.395	-2.072	-2.992	3	1	2	1	1	2	1	1.5258789e-06	-2.2888183e-07	-1.9073486e-08	1.0299683e-07	2.6702882e-08		1
27	116	10.45	18.888889	-1.969	-2.314	-2.743	1	0	3	1	1	2	2	1.2000015	.43999976	.42599997	.2490001	-.24199997	1	1
27	122	11.61	16.666666	-1.207	-2.436	-2.187	2	0	3	1	1	2	2	2.2000015	1.0599998	1.188	.80500013	-.36399996	1	1
27	132	15.52		-.916	-2.265	-1.762	4	0	3	1	0	3	3	6.7000017	2.0999997	1.479	1.2300001	-.19299997		1
31	122	9.109999999999999		-2.917	-1.158	-2.739	3	1	2	0	1	2	2	0	9.5367433e-08	5.5313109e-08	8.2015994e-08	-7.6293940e-09		1
31	124	10.42	78.082191	-2.529	-1.394	-2.549	1	1	2	0	1	2	2	1.1	.4000001	.38800004	.19000009	-.236	2	1
31	120	11.34	100	-2.261	-1.684	-2.484	2	1	2	0	1	2	2	1.5	.62000012	.65600008	.25500008	-.52600002	2	1
31	125	15.35		-1.888	-2.085	-2.333	4	0	3	1	1	3	3	4.6999998	1.4200001	1.029	.40600008	-.92699999		1
32	95	8.94		-3.682	-4.99	-5.36	3	1	1	1	1	1	1	0	9.5367433e-08	-7.8201296e-08	1.3351440e-07	-2.2888183e-07		1
32	98	10.42	37.5	-3.787	-5.389	-5.496	1	1	1	1	1	1	1	.69999921	.1000001	-.10500008	-.13599987	-.39900023	1	1
32	99	11.34	71.428574	-3.869	-5.308	-5.414	2	1	1	1	1	1	1	1.7999992	.28000009	-.18700008	-.053999867	-.31800023	1	1
32	114	16.01		-.537	-5.035	-3.103	4	0	3	1	1	2	1	6.499999	2.8500001	3.145	2.2570002	-.045000229		1
33	94	8.410677909851074		-4.462629795074463	-5.254991054534912		3	1	1	1		1	1	0	1.1444092e-07	0		0		2
33	95.90000000000001	10.25051307678223	66.666664	-4.405153274536133	-5.575912952423096		1	1	1	1		1	1	1.3	.28000012	.057476521		-.3209219	1	2
33	100	11.17043113708496	100	-3.110506772994995	-5.41180944442749	-5.499542236328125	2	1	1	1	1	1	1	2.5999999	1.0000001	1.352123		-.15681839	2	2
33	109	14.09445571899414		-2.301226854324341	-5.420374393463135	-4.713438034057617	4	1	2	1	1	1	1	5.1999998	1.8700001	2.1614029		-.16538334		2
38	101	7.129363536834717		-2.977774620056152	-3.519114017486572	-4.410312175750732	3	1	2	1	1	1	1	0	-2.2506714e-07	0	0	0		2
38	121	10.57905578613281	100	-1.55890691280365	-3.469502449035645	-3.087847471237183	1	0	3	1	1	2	2	4.2999992	1.5309998	1.4188677	1.3224647	.049611568	2	2
38	125	11.53182792663574	95.833336	-1.51931095123291	-3.265903472900391	-2.869529247283936	2	0	3	1	1	3	3	5.7999992	1.8609998	1.4584637	1.5407829	.25321054	2	2
38	140	14.16016387939453		-1.020759224891663	-2.907646656036377	-2.182988882064819	4	0	3	1	1	4	3	9.2999992	2.8709998	1.9570154	2.2273233	.61146736		2
39	125	9.01		-2.107	-2.127	-2.739	3	1	2	1	1	3	3	3.0517579e-06	7.6293944e-08	1.1253357e-07	8.2015994e-08	9.3460081e-08		1
39	125	10.45	11.111111	-2.069	-2.235	-2.699	1	1	2	1	1	3	3	1.5000031	.31000006	.038000114	.040000081	-.10799991	1	1
39	126	11.38	11.111111	-2.208	-2.041	-2.641	2	1	2	1	1	3	3	3.0000031	.5200001	-.10099988	.098000079	.086000092	1	1
43	113	8.880000000000001		-2.223	-1.963	-2.73	3	1	2	0	1	2	1	0	5.7220458e-08	4.9591065e-08	1.9073486e-08	5.9127807e-08		1
43	117	10.92	40	-1.79	-2.29	-2.512	1	0	3	1	1	2	2	1.6999985	.56000006	.43300006	.21800002	-.32699993	1	1
43	115	12.07	31.944445	-2.277	-2.277	-2.791	2	1	2	1	1	2	2	2.9999986	.54000008	-.053999949	-.060999982	-.31399995	1	1
43	117	15.95		-1.569	-2.225	-2.172	4	0	3	1	1	2	2	6.9999986	1.7	.65400004	.55800003	-.26199993		1
46	122	9.300000000000001		-2.127	-1.669	-2.473	3	1	2	0	1	2	2	1.5258789e-06	-1.5258789e-07	9.3460081e-08	4.9591065e-08	2.9563903e-08		1
46	126	10.92	100	-1.963	-1.516	-2.202	1	0	3	0	1	3	3	2.3000016	.52999985	.16400009	.27100006	.15300003	2	1
46	123	11.84	100	-2.537	-1.749	-2.692	2	1	2	0	1	2	2	2.8000016	.29999983	-.40999991	-.21899995	-.079999968	2	1
46	116	15.98		-2.607	-2.624	-3.098	4	1	2	1	1	2	2	4.8000016	.60999984	-.4799999	-.62499994	-.95499998		1
47	115	8.880000000000001		-2.361	-1.148	-2.386	3	1	2	0	1	2	2	3.0517579e-06	1.5258789e-07	6.1035159e-08	-8.2015994e-08	1.9073487e-09		1
47	118	10.65	32.432434	-1.751	-1.366	-1.996	1	0	3	0	0	2	2	1.700003	.64000016	.61000007	.38999993	-.21799999	1	1
47	119	11.57	23.333334	-1.505	-1.442	-1.824	2	0	3	0	0	2	2	2.600003	.95000017	.85600007	.56199992	-.294	1	1
47	120	15.58		-1.408	-1.819	-1.884	4	0	3	0	0	2	2	5.900003	1.6000001	.95300007	.50199991	-.671		1
48	115	8.98		-1.607	-2.403	-2.64	3	0	3	1	1	2	2	0	0	-6.6757204e-09	1.0490417e-07	1.1634827e-07		1
48	118	10.19	94.444443	-.8139999999999999	-2.754	-2.193	1	0	3	1	1	2	2	.59999692	.56	.79299998	.44700012	-.35099989	2	1
48	122	11.34	59.722221	-.535	-2.911	-2.004	2	0	3	1	1	2	2	1.4999969	.92000002	1.072	.6360001	-.5079999	1	1
48	136	15.22		-.466	-2.234	-1.408	4	0	3	1	0	4	3	7.2999969	2.1400001	1.141	1.2320001	.16900012		1
53	120	10.45	41.42857	-2.09	-3.398	-3.539	1	1	2	1	1	2	2						1	1
53	122	12.3	21.428572	-2.005	-3.074	-3.155	2	1	2	1	1	2	2						1	1
53	124	15.45		-2.073	-2.785	-2.933	4	1	2	1	1	2	2							1
56	101	9.01		-3.389	-2.544	-3.927	3	1	1	1	1	1	1	0	9.5367433e-08	-6.1035159e-08	4.5776368e-08	-8.9645383e-08		1
56	108	10.19	87.14286	-2.242	-2.876	-3.318	1	1	2	1	1	1	1	.60000002	.6400001	1.147	.60900003	-.33200008	2	1
56	107	11.34	83.928574	-2.021	-2.951	-3.141	2	1	2	1	1	1	1	1.7	.9600001	1.3679999	.78600007	-.40700009	2	1
56	121	15.32		-1.668	-2.741	-2.604	4	0	3	1	1	2	2	6.3000002	2	1.721	1.3230001	-.19700009		1
60	123	9.109999999999999		-2.192	-2.493	-3.013	3	1	2	1	1	2	2	0	-9.5367433e-08	-8.7738037e-08	1.1444092e-08	3.0517580e-08		1
60	129	10.39	94.444443	-1.722	-2.506	-2.618	1	0	3	1	1	3	3	1.5	.5399999	.46999991	.39500001	-.01299997	2	1
60	133	12.23	64.444443	-1.014	-2.392	-1.957	2	0	3	1	0	3	3	3.8	1.42	1.1779999	1.056	.10100003	1	1
60	137	15.32		-1.903	-1.366	-1.997	4	0	3	0	0	4	3	9.5	1.92	.28899992	1.016	1.127		1
67	98	9.01		-4.68	-3.553	-5.108	3	1	1	1	1	1	1	0	-1.9073487e-07	-1.7166138e-07	-1.9836426e-07	-2.6702882e-08		1
67	100	10.22	3.5714285	-4.266	-3.774	-4.898	1	1	1	1	1	1	1	.89999998	.33999979	.41399983	.2099998	-.22100003	1	1
67	99	11.38	0	-4.185	-4.044	-4.92	2	1	1	1	1	1	1	1.5	.47999981	.49499983	.1879998	-.49100003	1	1
67	111	15.78		-3.018	-3.915	-4.003	4	1	1	1	1	2	1	5.9000001	1.8199998	1.6619998	1.1049998	-.36200002		1
69	115	8.049281120300293		-2.793889284133911	-3.091903924942017	-4.114509105682373	3	1	2	1	1	2	2	0	-9.5367433e-08	0	0	0		2
69	121	10.11909675598145	100	-2.052644491195679	-3.410843849182129	-3.612969636917114	1	1	2	1	1	2	2	1.7	.65899992	.74124479	.50153947	-.31893992	2	2
69	124	11.26899337768555	100	-1.721304416656494	-3.790457248687744	-3.553932905197144	2	0	3	1	1	2	2	2	.87999988	1.0725849	.5605762	-.69855332	2	2
69	127	14.02874755859375		-2.876781463623047	-3.691727638244629	-4.176738262176514	4	1	2	1	1	3	3	5	.87999988	-.082892179	-.062229156	-.59982371		2
69	110	8.98		-2.193	-2.51	-3.032	3	1	2	1	1	2	1	0	-1.3351440e-07	7.8201296e-08	6.4849857e-08	-9.5367430e-09		1
69	117	10.19	20.833334	-1.835	-2.581	-2.753	1	0	3	1	1	2	2	1.299997	.43999988	.35800007	.27900007	-.07100001	1	1
69	125	11.11	20	-.425	-2.771	-1.805	2	0	3	1	0	3	3	1.899997	1.3799999	1.7680001	1.2270001	-.26100001	1	1
69	136	15.25		.29	-2.677	-1.058	4	0	3	1	0	4	3	6.2999969	2.8599999	2.483	1.9740001	-.16700001		1
76	116	9.57		-2.105	-2.344	-2.836	3	1	2	1	1	2	2	0	1.1444092e-07	1.9073486e-08	-3.4332274e-08	1.0108948e-07		1
76	121	11.21	26.388889	-1.524	-2.261	-2.293	1	0	3	1	1	2	2	2.0999985	.73000014	.58100003	.54299998	.083000101	1	1
76	122	12.13	20	-1.954	-2.307	-2.581	2	0	3	1	1	2	2	2.9999986	.66000009	.15100002	.25499997	.037000101	1	1
76	121	15.39		-1.975	-2.333	-2.519	4	0	3	1	1	2	2	6.1999984	1.2400001	.13000003	.31699997	.011000101		1
82	112	8.016427040100098		-3.104152917861938	-3.001834869384766	-4.036141395568848	3	1	1	1	1	2	1	0	0	0	0	0		2
82	120	11.13757705688477	100	-2.033016443252563	-3.428589344024658	-3.354303598403931	1	1	2	1	1	2	2	2.7	1.0190001	1.0711365	.6818378	-.42675447	2	2
82	121	12.0903491973877		-2.358920335769653	-3.089979648590088	-3.317854404449463	2	1	2	1	1	2	2	4.5	1.2	.74523258	.71828699	-.088144779		2
82	120	14.02874755859375		-2.299643516540527	-3.462027788162231	-3.415992021560669	4	1	2	1	1	2	2	5.5	1.419	.8045094	.62014937	-.46019292		2
93	123	9.24		-2.104	-1.5	-2.364	3	1	2	0	1	2	2	0	1.5258789e-07	9.1552735e-08	8.2015994e-08	0		1
93	127	11.15	34.722221	-1.507	-2.101	-2.193	1	0	3	1	1	3	3	.89999849	.51000017	.59700006	.17100008	-.60100001	1	1
93	128	12.07	31.25	-1.572	-2.151	-2.227	2	0	3	1	1	3	3	1.7999985	.65000015	.53200006	.13700008	-.65100002	1	1
93	128	15.06		-2.741	-2.131	-2.953	4	1	2	1	1	3	3	4.8999987	.53000015	-.63699991	-.58899993	-.63099998		1
95	106	8.880000000000001		-4.266	-3.224	-4.881	3	1	1	1	1	1	1	0	-9.5367433e-08	-2.0599366e-07	4.1961670e-08	-2.2888184e-08		1
95	108	10.85	100	-2.94	-3.73	-4.238	1	1	2	1	1	1	1	.99999923	.75999993	1.3259997	.64300007	-.50600004	2	1
95	112	11.77	100	-1.564	-3.912	-3.44	2	0	3	1	1	2	1	1.4999993	1.4999999	2.7019999	1.441	-.68800002	2	1
95	118	15.91		-2.521	-4.41	-4.174	4	1	2	1	1	2	2	3.9999993	1.4999999	1.7449998	.70700002	-1.186		1
114	119	9.01		-2.148	-2.216	-2.821	3	1	2	1	1	2	2	0	1.9073486e-08	1.9073485e-09	9.9182131e-08	8.0108641e-08		1
114	120	10.65	3.7037036	-1.866	-2.377	-2.629	1	0	3	1	1	2	2	1.6	.46000001	.28200001	.19200011	-.16099992	1	1
114	123	11.54		-.703	-2.331	-1.727	2	0	3	1	0	2	2	2.7	1.37	1.4450001	1.0940001	-.11499992		1
114	127	15.65		-.477	-2.312	-1.428	4	0	3	1	0	3	3	6.9000001	2.4000001	1.671	1.3930001	-.095999919		1
115	105	9.01		-4.26	-3.108	-4.631	3	1	1	1	1	1	1	0	1.5258789e-07	2.2888183e-07	4.1961670e-08	4.0054321e-08		1
115	107	10.65	44.642857	-3.378	-3.371	-4.138	1	1	1	1	1	1	1	1.3	.64000016	.88200021	.49300003	-.26299995	1	1
115	103	11.57	71.428574	-3.094	-3.662	-4.073	2	1	1	1	1	1	1	1.6	.83000016	1.1660002	.55800003	-.55399996	1	1
115	114	15.65		-1.88	-3.559	-3.123	4	0	3	1	1	2	1	5.6999998	2.2200003	2.3800001	1.508	-.45099995		1
122	106	8.049281120300293		-3.716435432434082	-3.247560501098633	-4.604965686798096	3	1	1	1	1	1	1	0	1.5258789e-07	0	0	0		2
122	109	10.11909675598145	73.214287	-3.554548501968384	-3.901082992553711	-4.766598701477051	1	1	1	1	1	1	1	1	.25000015	.16188693	-.16163301	-.65352249	1	2
122	109	11.26899337768555	66.666664	-3.565619468688965	-3.829987764358521	-4.638887405395508	2	1	1	1	1	1	1	2.4000001	.50000018	.15081596	-.033921719	-.58242726	1	2
122	115	14.02874755859375		-2.389362096786499	-3.421685695648193	-3.453556537628174	4	1	2	1	1	2	2	6.0999999	1.7300001	1.3270733	1.1514091	-.17412519		2
125	113	9.210000000000001		-1.996	-2.314	-2.849	3	0	3	1	1	2	1	0	-9.5367433e-08	5.1498414e-08	-2.2888184e-08	-1.0871887e-07		1
125	115	10.42	4.1666665	-1.069	-2.539	-2.222	1	0	3	1	1	2	2	.89999694	.67999989	.92700005	.62699997	-.22500011	1	1
125	120	16.83		-1.904	-2.495	-2.626	4	0	3	1	1	2	2	7.599997	1.42	.092000052	.22299998	-.18100011		1
129	86.89999999999999	8.312114715576172		-3.898906469345093	-5.877039432525635		3	1	1	1		1	1	0	-2.4795533e-08	0		0		2
129	101	10.15195083618164	96.551727	-2.676703929901123	-5.40514612197876	-5.935522556304932	1	1	2	1	1	1	1	3.0999992	1	1.2222025		.47189331	2	2
129	105	11.07186889648438	100	-2.237719535827637	-5.292550086975098	-5.331135272979736	2	1	2	1	1	1	1	4.2999992	1.42	1.6611869		.58448935	2	2
129	111	14.02874755859375		-2.316693782806396	-5.292840957641602	-5.078029632568359	4	1	2	1	1	2	1	6.999999	1.941	1.5822127		.58419847		2
129	115	9.01		-2.978	-2.885	-3.73	3	1	2	1	1	2	2	0	-1.5258789e-07	-7.4386598e-08	1.9073486e-08	-9.5367430e-09		1
129	118	10.45	63.888889	-2.449	-2.538	-3.13	1	1	2	1	1	2	2	2.5	.71999985	.52899992	.60000002	.347	1	1
129	122	11.38	56.666668	-1.541	-2.595	-2.491	2	0	3	1	1	2	2	3.4000001	1.3799999	1.4369999	1.239	.28999999	1	1
129	127	15.32		-.96	-2.348	-1.804	4	0	3	1	0	3	3	8	2.6599998	2.0179999	1.926	.537		1
137	113	9.01		-2.506	-.806	-2.285	3	1	2	0	1	2	1	3.0517579e-06	-2.2888183e-07	4.1961670e-08	8.5830692e-08	-5.7220459e-09		1
137	116	10.42	38.888889	-1.604	-1.334	-1.879	1	0	3	0	0	2	2	.50000304	.58999979	.90200007	.40600008	-.528	1	1
137	120	11.34	77.777779	-1.41	-1.612	-1.858	2	0	3	0	0	2	2	.90000308	.77999979	1.0960001	.42700008	-.80599999	2	1
137	116	15.48		-1.58	-2.254	-2.252	4	0	3	1	1	2	2	3.600003	1.1599997	.92600006	.033000086	-1.448		1
138	106	8.082135200500488		-3.317289590835571	-5.258893013000488	-5.994097232818604	3	1	1	1	1	1	1	1.5258789e-06	-9.5367433e-08	0	0	0		2
138	107	10.11909675598145	96.153847	-3.390686511993408	-5.99709939956665		1	1	1	1		1	1	.60000151	.10899991	-.073396921		-.73820639	2	2
138	110	11.26899337768555	92.85714	-1.987823009490967		-5.557961940765381	2	0	3		1	2	1	.90000153	.69899988	1.3294666	.43613529		2	2
138	110	14.02874755859375	0	-3.772973299026489			4	1	1			2	1	3.2000015	.50999993	-.45568371			1	2
140	102	9.01		-2.726	-2.503	-3.478	3	1	2	1	1	1	1	1.5258789e-06	-7.6293944e-08	7.0571900e-08	-7.4386598e-08	2.0980835e-08		1
140	105	10.19	32.857143	-2.53	-2.795	-3.454	1	1	2	1	1	1	1	.70000154	.21999992	.19600007	.023999926	-.29199997	1	1
140	106	11.34	42.857143	-2.254	-2.911	-3.273	2	1	2	1	1	1	1	1.7000015	.5399999	.47200006	.20499992	-.40799999	1	1
140	104	15.22		-3.329	-3.143	-3.965	4	1	1	1	1	1	1	5.0000014	.55999994	-.60299993	-.48700008	-.63999999		1
153	130	8.049281120300293		-1.823740243911743	-2.477389812469482	-2.817928791046143	3	0	3	1	1	3	3	3.0517579e-06	-1.7166138e-07	0	0	0		2
153	132	10.11909675598145	100	-1.985556840896606	-2.372737884521484	-2.738017797470093	1	0	3	1	1	3	3	2.8000031	.47899982	-.1618166	.079910994	.10465193	2	2
153	134	11.07186889648438	100	-1.648571252822876	-2.626772880554199	-2.600271224975586	2	0	3	1	1	3	3	3.3000031	.75999981	.17516899	.21765757	-.14938307	2	2
153	138	14.25872707366943		-1.909397125244141	-2.945348262786865	-2.832873821258545	4	0	3	1	1	4	3	5.8000031	1.0999998	-.085656881	-.01494503	-.46795845		2
157	125	8.98		-2.246	-1.202	-2.331	3	1	2	0	1	3	3	3.0517579e-06	2.0980835e-07	5.1498414e-08	8.9645383e-08	2.1934509e-08		1
157	131	11.15	12.5	-1.19	-1.679	-1.741	1	0	3	0	0	3	3	1.5000031	.88000023	1.056	.59000009	-.47699997	1	1
157	136	12.07	0	-.264	-1.817	-1.094	2	0	3	0	0	4	3	2.2000031	1.6300002	1.982	1.2370001	-.61499995	1	1
157	145	15.98		.133	-1.708	-.676	4	0	3	0	0	4	3	6.6000032	2.8100002	2.3789999	1.6550001	-.50599998		1
164	126	8.049281120300293		-2.607044696807861	.3717116415500641	-1.740669846534729	3	1	2	0	0	3	3	3.0517579e-06	-3.8146972e-08	0	0	0		2
164	131	10.11909675598145	100	-2.348791599273682	-.5003718137741089	-1.971847891807556	1	1	2	0	0	3	3	.70000303	.25899997	.2582531	-.23117805	-.87208343	2	2
164	131	11.07186889648438	100	-2.248424053192139	-.064115583896637	-1.654971837997437	2	1	2	0	0	3	3	3.0000031	.69999999	.35862064	.085698009	-.43582723	2	2
164	131	14.02874755859375		-3.152355909347534	-.3405603170394897	-2.399868249893188	4	1	1	0	1	3	3	5.8000031	.59999996	-.54531121	-.6591984	-.71227193		2
171	138	11.07186889648438		-2.22586989402771	-2.66964316368103	-3.028162717819214	3	1	2	1	1	4	3	0	0	0	0	0		2
171	126	13.10882949829102	21.428572	-2.545313358306885	-3.349148035049438	-3.553956270217896	1	1	2	1	1	3	3	.49999848	-.071000002	-.31944346	-.52579355	-.67950487	1	2
171	132	14.02874755859375	17.857143	-2.373026371002197	-3.462027788162231	-3.466544628143311	2	1	2	1	1	3	3	1.0999985	.13	-.14715648	-.43838191	-.79238462	1	2
171	141	17.05133438110352		-2.877305030822754	-3.253756046295166	-3.616263866424561	4	1	2	1	1	4	3	4.2999983	.43000001	-.65143514	-.58810115	-.58411288		2
179	116	9.067761421203613		-2.026040315628052	-3.187659740447998	-3.345527648925781	3	1	2	1	1	2	2	0	1.5258789e-07	0	0	0		2
179	123	10.6447639465332	100	-2.108497381210327	-3.068355560302734	-3.211963653564453	1	1	2	1	1	2	2	2.0999985	.38000014	-.082457066	.133564	.11930418	2	2
179	124	11.99178600311279		-2.084616661071777	-3.467836380004883	-3.363927602767944	2	1	2	1	1	2	2	2.5999985	.49000016	-.058576345	-.018399954	-.28017664		2
179	126	14.02874755859375		-2.323637962341309	-3.583054304122925	-3.505617141723633	4	1	2	1	1	3	3	4.2999983	.69000018	-.29759765	-.16008949	-.39539456		2
181	126	9.264886856079102		-2.265284538269043	-2.272364616394043	-2.920644283294678	3	1	2	1	1	3	3	3.0517579e-06	0	0	0	0		2
181	129	11.07186889648438	71.428574	-1.721812129020691	-2.755383491516113	-2.727946758270264	1	0	3	1	1	3	3	1.0000031	.47999999	.54347241	.19269753	-.48301888	1	2
181	131	12.0246410369873		-1.677336692810059	-2.346268892288208	-2.412641763687134	2	0	3	1	1	3	3	3.0000031	.89999998	.58794785	.50800252	-.073904276		2
181	136	14.02874755859375		-1.49055814743042	-2.292106628417969	-2.180740118026733	4	0	3	1	1	4	3	5.2000031	1.4400001	.77472639	.73990417	-.019742012		2
186	103	8.98		-3.688	-3.853	-4.903	3	1	1	1	1	1	1	7.6293946e-07	-9.5367433e-08	-3.6239623e-08	-1.2207032e-07	-7.4386598e-08		1
186	106	10.68	3.5714285	-2.159	-4.178	-4.085	1	1	2	1	1	1	1	1.1000007	.8499999	1.5289999	.8179999	-.32500008	1	1
186	109	11.84		-1.797	-4.328	-3.871	2	0	3	1	1	1	1	1.9000008	1.1799999	1.8909999	1.0319998	-.47500008		1
186	109	15.72		-2.756	-4.422	-4.323	4	1	2	1	1	1	1	5.2000008	1.3499999	.93199998	.57999986	-.56900007		1
187	108	8.98		-2.45	-4.101	-4.369	3	1	2	1	1	1	1	0	-2.0980835e-07	4.7683717e-08	-4.1961670e-08	-1.6784668e-07		1
187	111	10.68	100	-1.907	-4.378	-4.072	1	0	3	1	1	2	1	1.1999992	.47999978	.54300004	.29699996	-.27700016	2	1
187	115	11.84	100	-1.056	-4.562	-3.558	2	0	3	1	1	2	2	1.8999993	1.0399998	1.3940001	.81099993	-.46100017	2	1
187	116	15.75		-1.199	-4.9	-3.666	4	0	3	1	1	2	2	4.499999	1.5199997	1.251	.70299995	-.79900014		1
189	117	8.94		-2.696	-3.546	-4.136	3	1	2	1	1	2	2	0	-5.7220458e-08	9.9182131e-08	1.5640259e-07	3.8146974e-09		1
189	120	10.78	21.428572	-1.632	-3.901	-3.555	1	0	3	1	1	2	2	1.2	.71999997	1.0640001	.58100015	-.35499999	1	1
189	125	11.61	14.285714	-1.097	-4.002	-3.196	2	0	3	1	1	3	3	1.8	1.1199999	1.5990001	.94000018	-.456	1	1
189	128	16.24		-2.224	-3.652	-3.534	4	1	2	1	1	3	3	7.0999999	1.54	.47200009	.60200018	-.106		1
192	124	9.109999999999999		-2.641	-2.36	-3.225	3	1	2	1	1	2	2	0	2.2888183e-07	3.2424929e-08	-9.5367433e-08	-1.0490417e-07		1
192	117	10.62	38.888889	-2.291	-2.62	-3.065	1	1	2	1	1	2	2	1.1999969	.40000021	.35000002	.15999991	-.26000011	1	1
192	118	11.54	37.777779	-2.307	-2.586	-3.012	2	1	2	1	1	2	2	2.2999969	.6000002	.33400002	.21299991	-.2260001	1	1
192		15.55		-3.355	-2.081	-3.334	4	1	1	1	1			7.599997	.94000024	-.71399999	-.10900009	.27899989		1
195	135	11.07186889648438		-1.512844562530518	-2.123801946640015	-2.248277187347412	3	0	3	1	1	3	3	0	9.9182131e-08	0	0	0		2
195	133	13.14168357849121		-1.654695391654968	-2.534705877304077	-2.518660068511963	1	0	3	1	1	3	3	1.2	.14100009	-.14185083	-.27038288	-.41090393		2
195	136	14.06160163879395		-2.329872846603394	-2.140405178070068	-2.759519338607788	2	1	2	1	1	4	3	3.2	.1010001	-.81702828	-.51124215	-.016603231		2
195	136	20.04106712341309		-1.678040504455566	-2.402400016784668	-2.442062854766846	4	0	3	1	1	4	3	8	1.3010001	-.16519594	-.19378567	-.27859807		2
197	116	9.07		-2.224	-3.766	-3.799	3	1	2	1	1	2	2	1.5258789e-06	-1.9073487e-07	-2.2888184e-08	2.4795533e-08	3.2424929e-08		1
197	111	10.65	11.111111	-2.808	-3.933	-4.112	1	1	2	1	1	2	1	1.4000015	.01999981	-.58400005	-.31299996	-.16699997	1	1
197	111	11.57	0	-2.238	-4.129	-3.837	2	1	2	1	1	2	1	1.9000015	.37999982	-.014000023	-.037999976	-.36299998	1	1
197	114	15.72		-2.57	-4.128	-3.858	4	1	2	1	1	2	1	5.7000017	.93999982	-.34600002	-.058999974	-.36199996		1
205	113	9.067761421203613		-4.582605838775635	-2.831466913223267	-4.807425975799561	3	1	1	1	1	2	1	3.0517579e-06	1.3732910e-07	0	0	0		2
205	121	11.03901481628418	100	-2.233438014984131	-2.396640539169312	-2.875925779342651	1	1	2	1	1	2	2	3.3000031	1.6410002	2.3491678	1.9315002	.43482637	2	2
205	131	12.0246410369873		-.9317792654037476	-2.851013898849487	-2.173661708831787	2	0	3	1	1	3	3	3.3000031	2.3800001	3.6508265	2.6337643	-.019546986		2
205	136	13.99589347839355		-.9348297715187073	-2.27894139289856	-1.77475917339325	4	0	3	1	0	4	3	6.7000031	3.0810001	3.6477761	3.0326667	.55252552		2
209	101	9.01		-3.11	-3.248	-4.18	3	1	1	1	1	1	1	7.6293946e-07	-7.6293944e-08	-1.0490417e-07	-1.7166138e-07	-9.3460081e-08		1
209	98	10.45	100	-2.701	-3.799	-4.174	1	1	2	1	1	1	1	.30000076	.22999993	.40899989	.0059998282	-.55100012	2	1
209	103	11.61	100	-1.72	-4.002	-3.617	2	0	3	1	1	1	1	1.0000007	.81999993	1.3899999	.56299984	-.75400007	2	1
209	107	15.58		-2.973	-4.021	-4.218	4	1	2	1	1	1	1	4.7000008	.89999992	.13699989	-.03800017	-.77300012		1
211	94	9.01					3					1	1	0	9.5367433e-08					1
211	100	10.68	4.5454545	-1.853		-5.854	1	0	3		1	1	1	1.2	1.3500001				1	1
211	101	11.61		-.785		-5.28	2	0	3		1	1	1	1.8	1.9200001					1
211	108	15.68		-2.606		-5.483	4	1	2		1	1	1	6	2.2					1
218	107	9.01		-2.147	-2.006	-2.764	3	1	2	1	1	1	1	0	-7.6293944e-08	7.4386598e-08	-6.1035159e-08	4.1961670e-08		1
218	110	10.62	68.085106	-2.346	-2.27	-2.981	1	1	2	1	1	2	1	1.299997	.13999993	-.19899993	-.21700007	-.26399997	1	1
218	114	11.54	65.277779	-1.242	-2.525	-2.274	2	0	3	1	1	2	1	1.6999969	.81999993	.90500009	.48999995	-.51899993	1	1
218	124	15.45		-.976	-2.279	-1.815	4	0	3	1	0	2	2	6.3999968	1.8799999	1.1710001	.94899994	-.27299997		1
219	126	10.34907627105713		-1.468635559082031	-4.011129379272461	-3.405911922454834	3	0	3	1	1	3	3	0	2.2888184e-08	0	0	0		2
219	134	12.18891143798828	100	-.553766131401062	-3.677619695663452	-2.398919582366943	1	0	3	1	1	3	3	2.7	1.0910001	.91486943	1.0069923	.33350968	2	2
219	136	13.10882949829102		-.5470367670059204	-3.719287395477295	-2.372087478637695	2	0	3	1	1	4	3	3.5	1.271	.92159879	1.0338244	.29184198		2
219	135	14.98151969909668		-1.285439372062683	-3.805729627609253	-2.881398916244507	4	0	3	1	1	3	3	5	1.141	.18319619	.52451301	.20539975		2
219	123	9.01		-2.98	-1.77	-3.12	3	1	2	0	1	2	2	0	-1.9073487e-07	1.9073486e-08	-1.1444092e-07	-1.9073486e-08		1
219	123	11.31	45.555557	-1.752	-2.351	-2.501	1	0	3	1	1	2	2	1.4	.8999998	1.228	.6189999	-.58100003	1	1
219	124	12.23	45.833332	-2.179	-1.932	-2.528	2	1	2	0	1	2	2	3.4000001	1.0399998	.801	.59199989	-.16200002	1	1
219	118	15.45		-3.118	-1.848	-3.068	4	1	1	0	1	2	2	6.9000001	1.0999998	-.13799998	.051999886	-.078000017		1
224	124	9.232032775878906		-2.441560506820679	-1.012801289558411	-2.349812507629395	3	1	2	0	1	2	2	0	1.7547607e-07	0	0	0		2
224	128	11.03901481628418	92.85714	-1.469495177268982	-1.157546162605286	-1.659403324127197	1	0	3	0	0	3	3	1.9	.89100015	.97206533	.69040918	-.14474487	2	2
224	129	12.0246410369873		-1.246280312538147	-1.37603747844696	-1.583822131156921	2	0	3	0	0	3	3	2.5	1.1410002	1.1952802	.76599038	-.36323619		2
224	131	14.06160163879395		-.9864424467086792	-1.470621705055237	-1.399998903274536	4	0	3	0	0	3	3	4.5	1.6810002	1.4551181	.9498136	-.45782042		2
227	108	8.58		-3.088	-1.389	-3.005	3	1	1	0	1	1	1	0	-1.9073487e-07	5.9127807e-08	1.1444092e-07	5.8174134e-08		1
227	110	10.42	41.666668	-2.258	-1.828	-2.6	1	1	2	0	1	2	1	1.299997	.65999979	.83000004	.40500012	-.43899995	1	1
227	112	11.34	65.555557	-1.811	-1.812	-2.238	2	0	3	0	1	2	1	2.399997	1.1199998	1.2770001	.76700014	-.42299995	1	1
227	121	15.48		-2.59	-1.195	-2.401	4	1	2	0	1	2	2	8.2999973	1.6799998	.49800006	.60400009	.19400007		1
233	86.89999999999999	9.330595016479492		-4.402514934539795	-4.68269681930542		3	1	1	1		1	1	0	7.0571900e-08	0		0		2
233	103	11.17043113708496	82.352943	-1.876521825790405	-4.263334274291992	-4.069036483764648	1	0	3	1	1	1	1	2.9999993	1.5410001	2.5259931		.41936255	2	2
233	106	12.0574951171875		-1.965283274650574	-4.028225898742676	-3.86231541633606	2	0	3	1	1	1	1	4.499999	1.8010001	2.4372315		.65447092		2
233	110	14.09445571899414		-1.418740272521973	-3.71470832824707	-3.083480358123779	4	0	3	1	1	2	1	7.2999992	2.641	2.9837747		.96798849		2
242	118	9.100616455078125		-3.32141900062561	-3.205317497253418	-4.22930908203125	3	1	1	1	1	2	2	0	7.6293944e-08	0	0	0		2
242	119	11.20328521728516	100	-3.081488370895386	-3.544079065322876	-4.137128829956055	1	1	1	1	1	2	2	1.5999985	.40000007	.23993063	.092180252	-.33876157	2	2
242	115	12.22176551818848	100	-3.511246681213379	-3.775180101394653	-4.509339809417725	2	1	1	1	1	2	2	2.0999985	.29900008	-.18982768	-.28003073	-.5698626	2	2
242	113	15.04722785949707		-3.617290735244751	-4.065352439880371	-4.63891077041626	4	1	1	1	1	2	1	3.9999986	.5800001	-.29587173	-.40960169	-.86003494		2
243	121	9.297740936279297		-2.142200708389282	-4.152583122253418	-4.079837322235107	3	1	2	1	1	2	2	0	-3.8146972e-08	0	0	0		2
243	129	11.10472297668457	100	-1.991853952407837	-3.499218463897705	-3.372909307479858	1	0	3	1	1	3	3	3.5	.78999996	.15034676	.70692801	.65336466	2	2
243	129	12.18891143798828		-1.991853952407837	-3.971063852310181	-3.609267711639404	2	0	3	1	1	3	3	3.5	.78999996	.15034676	.47056961	.18151927		2
243	131	14.12730979919434		-.8817674517631531	-4.022243022918701	-2.759981632232666	4	0	3	1	1	3	3	5.1999998	1.75	1.2604332	1.3198557	.1303401		2
251	98	8.94		-3.452	-3.919	-4.811	3	1	1	1	1	1	1	1.5258789e-06	-3.8146972e-08	-9.7274778e-08	-1.2969971e-07	-8.9645383e-08		1
251	100	10.16	80.35714	-2.868	-4.112	-4.494	1	1	2	1	1	1	1	.90000153	.40999997	.58399993	.31699988	-.19300009	2	1
251	102	11.08	61.42857	-2.455	-4.302	-4.308	2	1	2	1	1	1	1	1.4000015	.67999995	.99699992	.50299984	-.38300008	1	1
251	100	15.02		-3.766	-4.645	-5.056	4	1	1	1	1	1	1	4.2000017	.59999996	-.3140001	-.24500012	-.72600007		1
253	131	9.264886856079102		-2.163691997528076	-1.163204789161682	-2.218325853347778	3	1	2	0	1	3	3	3.0517579e-06	-2.0980835e-07	0	0	0		2
253	131	11.03901481628418	41.666668	-2.373384714126587	-1.109704732894897	-2.269700527191162	1	1	2	0	1	3	3	2.3000031	.30899978	-.20969272	-.051374674	.053500056	1	2
253	131	12.0246410369873		-2.460563898086548	-1.084405779838562	-2.291809558868408	2	1	2	0	1	3	3	3.5000031	.46999979	-.2968719	-.073483706	.078799009		2
253	144	14.06160163879395		-1.940862894058228	-1.176442503929138	-1.940736293792725	4	0	3	0	0	4	3	5.5000029	1.1299998	.2228291	.27758956	-.013237715		2
253	86	7.99		-4.466	-5.045		3	1	1	1		1	1	7.6293946e-07	-1.1444092e-07	8.0108641e-08		7.6293944e-08		1
253	87	10.16	81.355934	-2.573	-5.93	-5.596	1	1	2	1	1	1	1	.20000076	.67999989	1.8930001		-.88499993	2	1
253	93	11.08	100	-.394		-4.414	2	0	3		1	1	1	.80000079	1.6799998	4.072			2	1
253	110	16.01		-1.374	-5.907	-4.477	4	0	3	1	1	2	1	5.3000007	2.28	3.092		-.86199993		1
254	112	9.01		-2.959	-2.573	-3.544	3	1	2	1	1	2	1	3.0517579e-06	-1.9073486e-08	1.1062622e-07	-8.9645383e-08	-4.5776368e-08		1
254	116	11.15	12.5	-1.76	-2.957	-2.872	1	0	3	1	1	2	2	1.600003	.89999998	1.1990001	.67199993	-.38400003	1	1
254	115	12.07	9.2592592	-2.463	-2.865	-3.241	2	1	2	1	1	2	2	2.8000031	.75999999	.49600011	.30299991	-.29200006	1	1
254	117	16.01		-3.123	-2.868	-3.541	4	1	1	1	1	2	2	6.6000032	1.0799999	-.16399989	.0029999104	-.29500005		1
266	115	9.039999999999999		-3.13	-2.101	-3.394	3	1	1	1	1	2	2	0	9.5367433e-08	1.1444092e-07	5.3405763e-08	7.0571900e-08		1
266	126	11.41	54.166668	-1.439	-1.928	-2.036	1	0	3	0	1	3	3	3.1999969	1.5000001	1.6910001	1.358	.17300007	1	1
266	127	12.49	42.465752	-1.494	-1.758	-1.943	2	0	3	0	0	3	3	4.7999969	1.7800001	1.6360002	1.4510001	.34300008	1	1
266	131	15.85		-1.845	-2.15	-2.331	4	0	3	1	1	3	3	7.1999969	2	1.2850001	1.0630001	-.048999928		1
273	121	9.034907341003418		-3.264008283615112	-3.036300659179688	-4.085731029510498	3	1	1	1	1	2	2	3.0517579e-06	1.5258789e-07	0	0	0		2
273	134	11.26899337768555	100	-1.610132455825806	-3.360242366790771	-3.007953882217407	1	0	3	1	1	3	3	1.8000031	1.1390002	1.6538758	1.0777771	-.32394171	2	2
273	134	11.99178600311279		-1.970445990562439	-3.594107389450073	-3.363927602767944	2	0	3	1	1	3	3	2.0000031	.99000013	1.2935623	.72180343	-.55780673		2
273	128	14.09445571899414		-2.840041160583496	-3.929784536361694	-4.068910598754883	4	1	2	1	1	3	3	3.2000031	.78000015	.42396712	.016820431	-.89348388		2
273	125	9.24		-2.3	-2.331	-3.075	3	1	2	1	1	3	3	0	0	-4.7683717e-08	4.7683717e-08	8.9645383e-08		1
273	128	11.08	77.14286	-1.42	-2.599	-2.482	1	0	3	1	1	3	3	1.4999969	.75	.87999994	.59300005	-.26799992	2	1
273	127	11.77	85.714287	-1.041	-2.702	-2.224	2	0	3	1	1	3	3	1.9999969	1.0700001	1.2589999	.85100007	-.3709999	2	1
273	126	15.91		-1.61	-3.011	-2.719	4	0	3	1	1	3	3	5.2999969	1.35	.68999994	.35600004	-.67999989		1
276	110	8.94		-4.152	-3.132	-4.755	3	1	1	1	1	2	1	0	0	-4.9591065e-08	1.1444092e-07	-3.0517580e-08		1
276	122	11.74	92.85714	-1.382	-3.508	-3.04	1	0	3	1	1	2	2	2.2	1.7	2.77	1.7150002	-.37600002	2	1
276	123	12.66	58.92857	-1.876	-2.95	-2.969	2	0	3	1	1	2	2	4.5999999	1.9	2.276	1.7860001	.18199997	1	1
276	118	16.01		-2.809	-3.258	-3.686	4	1	2	1	1	2	2	7	1.8200001	1.3429999	1.0690001	-.12600003		1
287	111	8.542094230651855		-2.183911800384521	-2.889606475830078	-3.459191560745239	3	1	2	1	1	2	1	1.5258789e-06	-1.8692016e-07	0	0	0		2
287	120	11.00615978240967	100	-1.647458672523499	-3.125120639801025	-3.019586324691772	1	0	3	1	1	2	2	2.3000016	.71999979	.53645313	.43960524	-.23551416	2	2
287	123	12.0574951171875	100	-.9014373421669006	-3.136101722717285	-2.389995336532593	2	0	3	1	1	2	2	3.4000015	1.3609998	1.2824745	1.0691962	-.24649525	2	2
287	131	14.98151969909668		-1.633541226387024	-2.589078187942505	-2.492411136627197	4	0	3	1	1	3	3	7.8000016	1.7599999	.55037057	.96678042	.30052829		2
288	115	8.98		-2.092	-1.699	-2.526	3	1	2	0	1	2	2	0	7.6293944e-08	7.6293940e-09	2.2888184e-08	9.5367425e-10		1
288	119	10.62	69.444443	-.248	-2.15	-1.34	1	0	3	1	0	2	2	.89999998	1.2600001	1.844	1.186	-.45100001	1	1
288	123	11.54	100	.303	-2.172	-.887	2	0	3	1	0	2	2	1.9	1.8600001	2.395	1.6390001	-.47299999	2	1
288	122	16.21		-1.173	-2.395	-2.023	4	0	3	1	1	2	2	6.0999999	1.6600001	.91900003	.50300002	-.69599998		1
295	115	9.034907341003418		-2.051382303237915	-3.098664283752441	-3.475065469741821	3	1	2	1	1	2	2	0	-3.8146972e-08	0	0	0		2
295	106	11.07186889648438	73.333336	-2.832717657089233	-3.668566703796387	-4.31208324432373	1	1	2	1	1	1	1	.89999926	-.18000004	-.78133535	-.83701777	-.56990242	1	2
295	116	12.0903491973877	63.636364	-2.768514394760132	-3.847156763076782	-4.324116230010986	2	1	2	1	1	2	2	1.4999993	-.041000038	-.71713209	-.84905076	-.74849248	1	2
295	119	15.01437377929688		-2.610745191574097	-4.206532955169678	-4.325642108917236	4	1	2	1	1	2	2	3.2999992	.35999995	-.55936289	-.85057664	-1.1078687		2
299	106	8.94		-2.858	-4.127	-4.614	3	1	2	1	1	1	1	1.5258789e-06	9.5367433e-08	4.0054321e-08	-1.5640259e-07	-1.4495849e-07		1
299	111	11.11	17.857143	-1.632	-4.711	-4.102	1	0	3	1	1	2	1	.90000153	.70000011	1.2260001	.51199985	-.58400017	1	1
299	117	12.03	66.666664	-.219	-4.753	-3.102	2	0	3	1	1	2	2	1.7000015	1.6000001	2.6389999	1.5119998	-.62600017	1	1
299	121	15.98		-.629	-4.645	-3.081	4	0	3	1	1	2	2	5.5000014	2.22	2.2290001	1.5329999	-.51800013		1
307	106	9.109999999999999		-2.212	-4.04	-4.175	3	1	2	1	1	1	1	0	-5.7220458e-08	-1.0681153e-07	1.9073487e-07	-3.8146972e-08		1
307	113	11.11	69.64286	-.726	-3.84	-2.844	1	0	3	1	1	2	1	2.7	1.3	1.4859999	1.3310002	.19999996	1	1
307	117	12.03	90.322578	-.697	-3.511	-2.499	2	0	3	1	1	2	2	4.5	1.7099999	1.5149999	1.6760002	.52899998	2	1
307	116	15.55		-1.261	-3.541	-2.799	4	0	3	1	1	2	2	7.8000002	2.04	.95099992	1.3760002	.49899995		1
309	104	9.01		-2.677		-5.532	3	1	2		1	1	1	0	-1.9073486e-08	4.5776368e-08	6.4849857e-08			1
309	105	10.22	100	-1.301		-4.847	1	0	3		1	1	1	.69999999	.69999999	1.376	.68500006		2	1
309	110	11.38	100	-.82	-5.749	-4.048	2	0	3	1	1	2	1	3	1.5	1.857	1.4840001		2	1
309	106	16.01		-3.384	-5.073	-4.801	4	1	1	1	1	1	1	8.6000004	1.46	-.70699996	.73100007			1
310	101	9.01		-2.597		-5.559	3	1	2		1	1	1	7.6293946e-07	-3.8146972e-08	-1.1634827e-07	1.5258788e-08			1
310	103	10.22	100	-1.129		-4.821	1	0	3		1	1	1	.70000076	.73999995	1.4679999	.73800004		2	1
310	109	11.38	100	-.6870000000000001	-5.791	-3.999	2	0	3	1	1	1	1	3.1000009	1.5599999	1.9099998	1.5600001		2	1
310	117	16.01		-2.322	-4.57	-3.946	4	1	2	1	1	2	2	10.1	2.24	.27499989	1.613			1
316	111	8.969199180603027		-2.480211019515991	-4.115621089935303	-4.319943428039551	3	1	2	1	1	2	1	0	0	0	0	0		2
316	118	11.03901481628418	100	-2.235930919647217	-3.683576583862305	-3.664873361587524	1	1	2	1	1	2	2	3.2999992	.77999997	.2442801	.65507007	.43204451	2	2
316	120	12.0246410369873	100	-2.276279926300049	-3.944628477096558	-3.798266887664795	2	1	2	1	1	2	2	3.6999993	.83899999	.20393109	.52167654	.17099261	2	2
316	126	14.98151969909668		-2.693837404251099	-3.528973340988159	-3.693834781646729	4	1	2	1	1	3	3	7.499999	1.34	-.21362638	.62610865	.58664775		2
317	135	14.98151969909668		-2.169927358627319	-1.15677535533905	-2.089819669723511	3	1	2	0	1	3	3	3.0517579e-06	-3.0517577e-07	0	0	0		2
317	137	17.57700157165527	100	-2.299981355667114	-1.13527524471283	-2.193541526794434	1	1	2	0	1	4	3	2.600003	.31999969	-.130054	-.10372186	.021500111	2	2
317	137	18.03696060180664	78.571426	-2.271085977554321	-1.14674186706543	-2.184512138366699	2	1	2	0	1	4	3	3.0000031	.39999971	-.10115862	-.094692469	.010033488	2	2
317	142	20.99383926391602		-1.842334747314453	-.9496598243713379	-1.817137122154236	4	0	3	0	0	4	3	6.2000031	1.2299997	.32759261	.27268255	.20711553		2
319	109	9.24		-3.074	-2.52	-3.574	3	1	1	1	1	1	1	1.5258789e-06	0	-1.1825561e-07	-1.1825561e-07	-1.9073486e-08		1
319	118	11.41	38.888889	-1.897	-2.482	-2.674	1	0	3	1	1	2	2	2.6000016	1.08	1.1769999	.89999986	.03799998	1	1
319	121	12.3	47.222221	-2.267	-2.212	-2.739	2	1	2	1	1	2	2	4.2000017	1.1799999	.80699986	.83499986	.30799997	1	1
319	129	16.24		-1.845	-2.639	-2.578	4	0	3	1	1	3	3	7.0000014	1.9400001	1.2289999	.99599987	-.11900002		1
322	115	9.07		-2.608	-2.164	-3.186	3	1	2	1	1	2	2	0	1.3351440e-07	4.0054321e-08	1.0871887e-07	3.4332274e-08		1
322	119	10.98	100	-1.35	-2.753	-2.539	1	0	3	1	1	2	2	.80000001	.80000013	1.258	.64700013	-.58899999	2	1
322	116	11.9	71.428574	-1.744	-2.913	-2.885	2	0	3	1	1	2	2	1.4	.70000011	.86400002	.30100012	-.74899995	1	1
322	119	15.91		-1.978	-3.442	-3.25	4	0	3	1	1	2	2	3.9000001	1.0300001	.63000005	-.063999891	-1.278		1
324	116	9.24		-2.07	-4.102	-4.121	3	1	2	1	1	2	2	0	0	-6.6757202e-08	-1.8692016e-07	2.3651123e-07		1
324	122	11.67	59.722221	-1.603	-3.911	-3.472	1	0	3	1	1	2	2	3.0999999	.86000001	.46699995	.64899981	.19100024	1	1
324	116	12.82	28.571428	-2.195	-3.854	-3.745	2	1	2	1	1	2	2	4.4000001	.81999999	-.12500006	.37599981	.24800023	1	1
324	111	15.91		-3.879	-4.374	-4.954	4	1	1	1	1	2	1	5.8000002	.25	-1.809	-.83300018	-.27199978		1
325	112	9.039999999999999		-2.406	-3.66	-3.844	3	1	2	1	1	2	1	7.6293946e-07	-2.2888183e-07	-1.0108948e-07	1.0108948e-07	8.5830692e-08		1
325	121	11.08	44.444443	-1.907	-3.955	-3.566	1	0	3	1	1	2	2	1.6000007	.55999976	.49899989	.27800009	-.29499993	1	1
325	122	11.97	72.222221	-1.836	-3.79	-3.369	2	0	3	1	1	2	2	2.9000008	.85999978	.56999987	.47500011	-.12999992	1	1
325	120	16.01		-2.666	-3.99	-3.834	4	1	2	1	1	2	2	6.1000009	1.0399997	-.26000011	.010000101	-.32999992		1
327	110	9.01		-2.747	-3.999	-4.247	3	1	2	1	1	2	1	0	1.9073487e-07	-2.0980835e-08	2.1743774e-07	7.2479246e-08		1
327	117	11.08	59.523811	-1.857	-4.255	-3.717	1	0	3	1	1	2	2	1.7	.75000018	.88999999	.53000021	-.25599992	1	1
327	118	12.23	59.523811	-1.235	-4.528	-3.42	2	0	3	1	1	2	2	2.2	1.1700002	1.512	.8270002	-.52899992	1	1
327	122	15.91		-1.154	-4.616	-3.256	4	0	3	1	1	2	2	5.1999998	1.8500001	1.5929999	.99100024	-.61699992		1
332	100	8.049281120300293		-2.854963541030884	-3.472056865692139	-4.479873657226563	3	1	2	1	1	1	1	1.5258789e-06	1.9073487e-07	0	0	0		2
332	115	10.11909675598145	92.59259	-1.092481255531311	-3.693806409835815	-3.107925415039063	1	0	3	1	1	2	2	1.9000015	1.1890002	1.7624823	1.3719482	-.22174954	2	2
332	116	11.10472297668457	100	-.9907638430595398	-3.72199010848999	-2.955984354019165	2	0	3	1	1	2	2	2.9000015	1.4600002	1.8641996	1.5238893	-.24993324	2	2
332	117	14.06160163879395		-2.072721481323242	-3.628812551498413	-3.522554636001587	4	1	2	1	1	2	2	6.1000013	1.5200002	.78224206	.95731902	-.15675569		2
332	111	9.140000000000001		-2.16	-2.363	-3.008	3	1	2	1	1	2	1	1.5258789e-06	-2.0980835e-07	8.5830692e-08	-1.0299683e-07	-8.3923339e-08		1
332	115	10.95	34.722221	-1.385	-2.54	-2.425	1	0	3	1	1	2	2	1.7000015	.73999977	.7750001	.58299989	-.17700009	1	1
332	116	11.9	55.555557	-1.306	-2.485	-2.278	2	0	3	1	1	2	2	2.9000015	1.0199997	.85400009	.7299999	-.12200008	1	1
332	113	15.81		-1.889	-2.799	-2.8	4	0	3	1	1	2	1	6.0000014	1.2399998	.27100009	.2079999	-.43600008		1
334	105	9.039999999999999		-2.089	-2.644	-3.15	3	1	2	1	1	1	1	7.6293946e-07	1.5258789e-07	-1.3351441e-08	9.5367433e-08	5.3405763e-08		1
334	111	10.98	30.555555	-.789	-2.952	-2.25	1	0	3	1	1	2	1	1.5000007	1.0000001	1.3	.9000001	-.30799994	1	1
334	110	11.9	8.333333	-1.524	-2.835	-2.668	2	0	3	1	1	2	1	2.8000007	.84000015	.565	.48200008	-.19099994	1	1
334	123	15.81		-.891	-2.727	-2.005	4	0	3	1	1	2	2	7.000001	2.0300002	1.198	1.1450001	-.082999945		1
337	127	9.01		-3.649	-1.993	-3.677	3	1	1	0	1	3	3	0	-1.1444092e-07	-7.0571900e-08	4.5776368e-08	3.0517580e-08		1
337	124	11.44	83.333336	-3.002	-2.412	-3.364	1	1	1	1	1	2	2	1.9	.65999991	.64699996	.31300005	-.41899997	2	1
337	124	12.59	41.111111	-3.391	-2.676	-3.705	2	1	1	1	1	2	2	2.5	.55999988	.25799993	-.027999954	-.68299997	1	1
337	123	15.68		-3.57	-3.103	-3.944	4	1	1	1	1	2	2	4.4000001	.77999991	.078999929	-.26699996	-1.11		1
340	107	9.039999999999999		-2.349	-2.234	-2.968	3	1	2	1	1	1	1	0	-7.6293944e-08	-2.2888184e-08	-6.4849857e-08	-3.2424929e-08		1
340	110	10.82	16.666666	-1.402	-2.327	-2.265	1	0	3	1	1	2	1	1.9	.87999994	.94699997	.70299995	-.093000032	1	1
340	115	11.67	6.9444447	-1.54	-2.053	-2.166	2	0	3	1	1	2	2	3.5	1.1199999	.80899996	.80199993	.18099996	1	1
340	122	15.85		-2.424	-1.684	-2.51	4	1	2	0	1	2	2	8.6999998	1.52	-.075000025	.45799994	.54999995		1
341	115	9.07		-2.187	-4.345	-4.143	3	1	2	1	1	2	2	7.6293946e-07	3.8146972e-08	3.6239623e-08	1.2588501e-07	-2.0980835e-07		1
341	120	10.68	82.53968	-1.091	-4.208	-3.231	1	0	3	1	1	2	2	2.1000009	.98000002	1.0960001	.91200012	.13699979	2	1
341	120	11.61	83.333336	-1.511	-4.143	-3.397	2	0	3	1	1	2	2	3.2000008	1	.67600006	.74600011	.20199978	2	1
341	117	15.75		-3.108	-4.021	-4.112	4	1	1	1	1	2	2	7.3000007	.98000002	-.92099994	.031000126	.32399979		1
342	104	9.13347053527832		-2.7303466796875	-4.262049198150635	-4.963565349578857	3	1	2	1	1	1	1	0	-1.8692016e-07	0	0	0		2
342	105	11.03901481628418	82.14286	-2.602284908294678	-4.883436679840088	-5.204984188079834	1	1	2	1	1	1	1	.5	.15099981	.12806177	-.24141884	-.62138748	2	2
342	106	12.0246410369873		-1.572466373443604	-5.024645328521729	-4.426116466522217	2	0	3	1	1	1	1	1.1	.71999979	1.1578803	.53744888	-.76259613		2
342	111	14.02874755859375		-1.324795365333557	-4.920488834381104	-3.961386919021606	4	0	3	1	1	2	1	3.2	1.2899998	1.4055513	1.0021784	-.65843964		2
343	120	9.039999999999999		-2.19	-.452	-1.866	3	1	2	0	0	2	2	0	-2.2888183e-07	5.7220458e-08	5.6266785e-08	-7.8678131e-09		1
343	125	10.78	63.095238	-1.086	-.803	-1.206	1	0	3	0	0	3	3	1.4	.93999976	1.1040001	.66000009	-.35100001	1	1
343	130	11.7	51.42857	-.449	-.629	-.629	2	0	3	0	0	3	3	2.9000001	1.6799998	1.7410001	1.2370001	-.177	1	1
343	183	15.88		-1.514	-.261	-1.25	4	0	3	0	0	4	3	8.3999996	1.8799998	.67600006	.61600006	.19099998		1
344	110	9.067761421203613		-2.071718215942383	-2.519798278808594	-2.94975209236145	3	1	2	1	1	2	1	0	-5.7220458e-08	0	0	0		2
344	111	11.03901481628418		-1.795332074165344	-2.739823579788208	-2.771999597549438	1	0	3	1	1	2	1	1.7999985	.49999994	.27638614	.17775249	-.2200253		2
344	113	12.0246410369873		-1.506937861442566	-2.430392980575562	-2.33996057510376	2	0	3	1	1	2	1	3.5999985	1.02	.56478035	.60979152	.089405298		2
351	82	9.01		-2.066			3	1	2			1	1	0	4.7683717e-08	-1.5258788e-08				1
351	84	10.49	100	-1.141			1	0	3			1	1	.49999923	.38000005	.92500001			2	1
351	84	11.41	100	-.503			2	0	3			1	1	.79999924	.66000003	1.563			2	1
351	84	15.52		-1.226			4	0	3			1	1	2.2999992	.80000007	.83999997				1
357	133	9.034907341003418		-2.095242977142334	-1.699794292449951	-2.480604648590088	3	1	2	0	1	3	3	3.0517579e-06	-2.0980835e-07	0	0	0		2
357	136	11.20328521728516	90.476189	-1.784716129302979	-2.047494649887085	-2.356242895126343	1	0	3	1	1	4	3	1.8000031	.51899981	.31052685	.12436175	-.34770036	2	2
357	136	11.99178600311279		-2.245789289474487	-2.036765813827515	-2.639498710632324	2	1	2	1	1	4	3	2.7000031	.4299998	-.15054631	-.15889406	-.33697152		2
357	139	14.12730979919434		-1.785756945610046	-2.411911487579346	-2.452224731445313	4	0	3	1	1	4	3	4.0000029	.93999982	.30948603	.028379917	-.7121172		2
359	130	9.210000000000001		-2.32	-1.659	-2.605	3	1	2	0	1	3	3	0	2.0980835e-07	-6.6757202e-08	1.9073486e-08	3.9100648e-08		1
359	136	10.49	14.814815	-1.251	-1.948	-1.956	1	0	3	0	0	4	3	.89999998	.77000022	1.0689999	.64900005	-.28899997	1	1
359	135	12.1	13.333333	-.891	-2.207	-1.769	2	0	3	1	0	3	3	2.0999999	1.2400002	1.4289999	.83600003	-.54799998	1	1
359	140	16.7		-.905	-3.1	-2.152	4	0	3	1	1	4	3	4.3000002	1.6800002	1.415	.45300001	-1.441		1
361	121	8.049281120300293		-2.304986000061035	-.8954647779464722	-2.227553844451904	3	1	2	0	1	2	2	3.0517579e-06	2.2888184e-08	0	0	0		2
361	126	10.11909675598145	82.14286	-2.006836891174316	-.8641808032989502	-1.921309351921082	1	1	2	0	0	3	3	2.8000031	.66000003	.29814911	.30624449	.031283975	2	2
361	121	11.03901481628418	100	-2.595705032348633	-1.038634777069092	-2.409797668457031	2	1	2	0	1	2	2	3.5000031	.45000002	-.29071903	-.18224382	-.14317	2	2
361	124	14.12730979919434	100	-3.208985090255737	-1.013453841209412	-2.77292013168335	4	1	1	0	1	2	2	7.1000032	.68099999	-.90399909	-.54536629	-.11798906	2	2
370	100	8.114989280700684		-2.365082979202271	-4.814172267913818	-5.414843559265137	3	1	2	1	1	1	1	0	2.2888183e-07	0	0	0		2
370	105	11.36755657196045		-1.967023730278015	-5.129960536956787	-4.914903163909912	1	0	3	1	1	1	1	2.7	.74000025	.39805925	.4999404	-.31578827		2
370	118	12.0246410369873		-1.700815916061401	-5.024645328521729	-4.526588916778564	2	0	3	1	1	2	2	3.5999999	1.0500002	.66426706	.88825464	-.21047306		2
370	119	13.10882949829102		-1.748814105987549	-4.988039493560791	-4.424569129943848	4	0	3	1	1	2	2	4.6999998	1.2600002	.61626887	.99027443	-.17386723		2
376	111	9.034907341003418		-2.207215309143066	-5.263811111450195	-5.070419311523438	3	1	2	1	1	2	1	0	-1.5258788e-08	0	0	0		2
376	131	11.26899337768555	0	-.8184109926223755	-4.214324951171875	-3.007953882217407	1	0	3	1	1	3	3	4.7999992	1.74	1.3888043	2.0624654	1.0494862	1	2
376	140	11.99178600311279		.0240236055105925	-4.309642791748047	-2.405637741088867	2	0	3	1	1	4	3	5.2999992	2.3410001	2.2312388	2.6647816	.95416832		2
376	158	14.02874755859375		.0175500884652138	-4.188185691833496	-2.214822769165039	4	0	3	1	1	4	3	7.499999	2.8510001	2.2247653	2.8555965	1.0756254		2
377	119	14.16016387939453		-2.645473718643188	-5.037305355072021	-5.090083122253418	3	1	2	1	1	2	2	0	0	0	0	0		2
377	119	16	92.85714	-2.533774137496948	-5.262441158294678	-5.110922336578369	1	1	2	1	1	2	2	.89999998	.22	.11169958	-.020839214	-.2251358	2	2
377	103	17.4127311706543	100	-3.637913942337036	-5.467986106872559		2	1	1	1		1	1	1.4	-.17	-.99244022		-.43068075	2	2
377	109	20.1724853515625		-3.193181276321411	-5.74765157699585	-5.984622001647949	4	1	1	1	1	1	1	2.5	.20999999	-.54770756	-.89453888	-.71034622		2
393	94	8.344968795776367		-3.915856599807739	-4.859355926513672	-5.960576057434082	3	1	1	1	1	1	1	7.6293946e-07	-3.8146972e-08	0	0	0		2
393	115	10.05338764190674	100	-1.415718197822571	-4.612455368041992	-3.836148738861084	1	0	3	1	1	2	2	2.5000007	1.54	2.5001383	2.1244273	.24690056	2	2
393	121	10.97330570220947	100	-.9402597546577454	-4.340795040130615	-3.207960367202759	2	0	3	1	1	2	2	4.1000009	2.1389999	2.9755969	2.7526157	.51856089	2	2
393	131	14.02874755859375		-1.62930166721344	-4.309212207794189	-3.479550838470459	4	0	3	1	1	3	3	7.1000009	2.4099998	2.2865548	2.4810252	.55014372		2
402	128	8.016427040100098		-2.143041372299194	-1.415336847305298	-2.393653392791748	3	1	2	0	1	3	3	0	1.1444092e-07	0	0	0		2
402	138	10.38193035125732	64.285713	-1.752165079116821	-1.897666811943054	-2.287602424621582	1	0	3	0	1	4	3	1.9	.5800001	.39087629	.10605097	-.48232996	1	2
402	138	11.07186889648438	100	-1.888593316078186	-1.98371946811676	-2.399428606033325	2	0	3	0	1	4	3	2.5	.62000012	.25444806	-.0057752132	-.56838262	2	2
402	139	14.02874755859375		-1.882847905158997	-2.332448720932007	-2.480286836624146	4	0	3	1	1	4	3	4.8000002	1.0600001	.26019347	-.086633444	-.91711187		2
424	126	9.034907341003418		-2.117398023605347	-1.254292130470276	-2.245456695556641	3	1	2	0	1	3	3	3.0517579e-06	-3.8146972e-08	0	0	0		2
424	131	11.10472297668457		-.9130886197090149	-1.571302175521851	-1.473079800605774	1	0	3	0	0	3	3	1.8000031	1.069	1.2043095	.77237689	-.31701005		2
424	135	12.0246410369873		-.3633400797843933	-1.58915102481842	-1.044357538223267	2	0	3	0	0	3	3	2.8000031	1.6489999	1.7540579	1.2010992	-.33485889		2
424	138	13.14168357849121		-.0134643903002143	-1.595084309577942	-.754530131816864	4	0	3	0	0	4	3	4.0000029	2.1589999	2.1039336	1.4909265	-.34079218		2
439	109	8.049281120300293		-3.102926969528198	-1.740249037742615	-3.334498405456543	3	1	1	0	1	1	1	3.0517579e-06	-1.3351440e-07	0	0	0		2
439	130	10.11909675598145	100	-.7646961808204651	-2.40026330947876	-1.921309351921082	1	0	3	1	0	3	3	1.0000031	1.3989998	2.3382308	1.4131891	-.66001427	2	2
439	135	11.03901481628418	100	-.5513325333595276	-2.505208730697632	-1.768107295036316	2	0	3	1	0	3	3	1.8000031	1.6989999	2.5515945	1.5663911	-.76495969	2	2
439	151	14.19301891326904		-.2782330513000488	-2.190315008163452	-1.257027387619019	4	0	3	1	0	4	3	6.0000029	2.7399998	2.8246939	2.077471	-.45006597		2
463	137	12.25462055206299		-2.172084808349609	-.4397446811199188	-1.780866384506226	3	1	2	0	0	4	3	0	-1.9073486e-08	0	0	0		2
463	140	13.99589347839355	100	-2.378515720367432	-.6641390919685364	-2.01702880859375	1	1	2	0	1	4	3	1.4	.099999979	-.20643091	-.23616242	-.22439441	2	2
463	141	15.01437377929688		-2.07572603225708	-.5773565769195557	-1.771450400352478	2	1	2	0	0	4	3	2.7	.49999997	.096358776	.0094159842	-.1376119		2
463	142	17.24846076965332		-2.061440467834473	-1.017932653427124	-1.972078680992126	4	1	2	0	0	4	3	3.8	.68000001	.11064434	-.1912123	-.57818794		2
490	128	10.8090353012085		.828550398349762	-3.67588210105896	-1.525892615318298	3	0	3	1	0	3	3	7.6293946e-07	1.3732910e-07	0	0	0		2
490	124	13.14168357849121	100	-2.228959321975708	-4.240988254547119	-4.155771255493164	1	1	2	1	1	2	2	.90000075	-1.5489999	-3.0575097	-2.6298785	-.56510615	2	2
490	125	14.09445571899414	100	-2.374469518661499	-4.23530101776123	-4.206759929656982	2	1	2	1	1	3	3	1.8000008	-1.4489999	-3.2030199	-2.6808672	-.55941892	2	2
490	121	14.98151969909668		-2.672890901565552	-4.378589153289795	-4.509968280792236	4	1	2	1	1	2	2	2.2000008	-1.5189998	-3.5014412	-2.9840755	-.70270705		2
509	130	16.13141632080078		-2.448113679885864	-3.105762243270874	-3.252765417098999	3	1	2	1	1	3	3	0	9.5367433e-08	0	0	0		2
509	131	18.03696060180664	100	-2.364908695220947	-3.036058664321899	-3.139994144439697	1	1	2	1	1	3	3	1.799997	.3600001	.083204985	.11277127	.069703579	2	2
509	130	19.35112953186035		-2.410999774932861	-3.163383960723877	-3.240097045898438	2	1	2	1	1	3	3	2.4999969	.45000011	.037113905	.012668371	-.057621717		2
509	132	22.14373779296875		-2.471535444259644	-3.152354001998901	-3.309866666793823	4	1	2	1	1	3	3	4.599997	.75000012	-.023421764	-.05710125	-.046591759		2
518	115	9.034907341003418		-1.904115319252014	-2.767748117446899	-3.116261720657349	3	0	3	1	1	2	2	0	-5.7220458e-08	0	0	0		2
518	115	11.10472297668457	100	-3.225665330886841	-2.851194858551025	-3.987565517425537	1	1	1	1	1	2	2	2.2	-.21000005	-1.32155	-.8713038	-.083446741	2	2
518	116	12.0246410369873	96	-2.814042329788208	-3.083896398544312	-3.79229998588562	2	1	2	1	1	2	2	2.5999999	.049999941	-.90992701	-.67603827	-.31614828	2	2
518	118	14.12730979919434		-2.914255380630493	-2.75998592376709	-3.565213680267334	4	1	2	1	1	2	2	5.5999999	.50999993	-1.0101401	-.44895196	.0077621937		2
521	130	12.0246410369873		-1.658912897109985	-2.262144565582275	-2.352035999298096	3	0	3	1	1	3	3	0	1.9073487e-07	0	0	0		2
521	135	14.06160163879395	100	-1.779074549674988	-2.264924764633179	-2.370180130004883	1	0	3	1	1	3	3	2.0999985	.33000019	-.12016165	-.018144131	-.0027801991	2	2
521	137	14.98151969909668		-1.602247357368469	-2.34287428855896	-2.267511367797852	2	0	3	1	1	4	3	2.7999985	.57000017	.05666554	.084524632	-.080729723		2
521	138	16.36139678955078		-1.758229613304138	-2.414782047271729	-2.399719476699829	4	0	3	1	1	4	3	3.8999984	.6700002	-.099316716	-.047683477	-.15263748		2
529	116	12.0246410369873		-2.845486402511597	-4.365249633789063	-4.46629524230957	3	1	2	1	1	2	2	0	-1.1444092e-07	0	0	0		2
529	121	14.02874755859375	66.292137	-2.605426549911499	-4.672291278839111	-4.394791126251221	1	1	2	1	1	2	2	1.0999985	.31999987	.24005985	.071504116	-.30704165	1	2
529	128	14.98151969909668	55.555557	-2.468954563140869	-4.754609107971191	-4.314821243286133	2	1	2	1	1	3	3	1.6999985	.49999988	.37653184	.151474	-.38935947	1	2
529	127	18.16837692260742		-2.29146146774292	-5.329250812530518	-4.492167949676514	4	1	2	1	1	3	3	2.5999985	.75999987	.55402493	-.025872707	-.96400118		2
532	126	17.01848030090332		-2.265627145767212	-3.540436267852783	-3.545806169509888	3	1	2	1	1	3	3	1.5258789e-06	-1.1444092e-07	0	0	0		2
532	129	19.35112953186035	100	-.7863574028015137	-3.750576734542847	-2.546391010284424	1	0	3	1	1	3	3	1.3000015	1.1499999	1.4792697	.99941516	-.21014047	2	2
532	131	20.07392120361328		-.9700104594230652	-3.803701400756836	-2.728732347488403	2	0	3	1	1	3	3	1.7000015	1.0999999	1.2956166	.81707382	-.26326513		2
532	137	23.03080177307129		-1.013924837112427	-3.510796070098877	-2.632884740829468	4	0	3	1	1	4	3	4.8000016	1.6299999	1.2517023	.91292143	.029640198		2
575	116	8.082135200500488		-2.554895401000977	-2.270429134368896	-3.186898231506348	3	1	2	1	1	2	2	3.0517579e-06	-1.7166138e-07	0	0	0		2
575	118	9.987679481506348	100	-2.456275224685669	-2.436274528503418	-3.107610940933228	1	1	2	1	1	2	2	2.0000031	.42999983	.098620176	.079287291	-.16584539	2	2
575	116	11.07186889648438	100	-3.311764717102051	-2.240940809249878	-3.519070625305176	2	1	1	1	1	2	2	3.7000031	.31899983	-.75686932	-.33217239	.029488325	2	2
575	119	14.32443523406982	100	-3.171991586685181	-2.769855737686157	-3.600100517272949	4	1	1	1	1	2	2	5.8000031	.74999982	-.61709619	-.41320229	-.4994266	2	2
592	126	8.279260635375977		-2.420783996582031	-.8069725632667542	-2.236367464065552	3	1	2	0	1	3	3	3.0517579e-06	2.1362305e-07	0	0	0		2
592	129	10.11909675598145	78.571426	-2.248695850372314	-.4077224135398865	-1.855386018753052	1	1	2	0	0	3	3	3.3000031	.70100021	.17208815	.38098145	.39925015	2	2
592	126	11.07186889648438	7.1428571	-2.504816770553589	-.6976126432418823	-2.154087066650391	2	1	2	0	1	3	3	3.8000031	.64100021	-.084032774	.082280397	.10935992	1	2
592	136	14.09445571899414		-2.183178186416626	-.6666011214256287	-1.88092577457428	4	1	2	0	0	4	3	7.3000031	1.4210002	.23760581	.35544169	.14037144		2
601	125	8.049281120300293		-1.787190556526184	-1.191139221191406	-2.033604383468628	3	0	3	0	1	3	3	0	2.2888183e-07	0	0	0		2
601	129	10.18480491638184	100	-2.168342590332031	-.9379715323448181	-2.075946092605591	1	1	2	0	1	3	3	3.4000001	.41000023	-.38115203	-.042341709	.25316769	2	2
601	130	11.03901481628418	100	-2.181596517562866	-1.038634777069092	-2.112051486968994	2	1	2	0	1	3	3	4.1999998	.5400002	-.39440596	-.078447104	.15250444	2	2
601	125	13.99589347839355		-2.92453145980835	-1.630876064300537	-2.90284276008606	4	1	2	0	1	3	3	6	.42000023	-1.1373409	-.86923838	-.43973684		2
602	129	11.99178600311279		-2.278100967407227	-1.944022059440613	-2.663078546524048	3	1	2	0	1	3	3	0	1.9073486e-08	0	0	0		2
602	136	13.99589347839355	100	-2.241122007369995	-2.227039337158203	-2.746100425720215	1	1	2	1	1	4	3	1.4	.26000002	.03697896	-.083021879	-.28301728	2	2
602	137	14.98151969909668		-2.670817136764526	-2.187351226806641	-3.023929834365845	2	1	2	1	1	4	3	2.5	.20000002	-.39271617	-.36085129	-.24332917		2
602	135	17.01848030090332		-2.679286956787109	-2.55799674987793	-3.239030122756958	4	1	2	1	1	3	3	3.4000001	.34000003	-.40118599	-.57595158	-.61397469		2
635	125	8.147844314575195		-1.929478406906128	-3.078301906585693	-3.282238006591797	3	0	3	1	1	3	3	0	-5.3405763e-08	0	0	0		2
635	129	10.15195083618164	100	-2.807220220565796	-3.175077676773071	-3.788333654403687	1	1	2	1	1	3	3	2.2	.029999947	-.87774181	-.50609565	-.09677577	2	2
635	121	11.03901481628418	33.333332	-3.833556175231934	-3.254597902297974	-4.462689399719238	2	1	1	1	1	2	2	3	-.27900004	-1.9040778	-1.1804514	-.176296	1	2
635	130	14.02874755859375		-2.926376104354858	-3.179633140563965	-3.67683482170105	4	1	2	1	1	3	3	6.1999998	.70099998	-.9968977	-.39459682	-.10133123		2
644	129	12.18891143798828		-2.617394685745239	-1.623510718345642	-2.668779850006104	3	1	2	0	1	3	3	1.5258789e-06	2.0980835e-07	0	0	0		2
644	134	14.02874755859375	80	-3.011948823928833	-1.64663290977478	-2.911380052566528	1	1	1	0	1	3	3	1.9000015	.10000021	-.39455414	-.2426002	-.023122191	2	2
644	135	15.40862464904785		-2.808511972427368	-2.031468152999878	-2.945899248123169	2	1	2	1	1	3	3	2.3000016	.28000021	-.19111729	-.2771194	-.40795743		2
644	135	17.01848030090332		-3.462390422821045	-1.729094624519348	-3.245246648788452	4	1	1	0	1	3	3	4.6000013	.2600002	-.84499574	-.5764668	-.10558391		2
668	125	9.067761421203613		-2.06966233253479	-2.297177791595459	-2.812187433242798	3	1	2	1	1	3	3	0	3.8146972e-08	0	0	0		2
668	121	11.03901481628418	100	-3.496471166610718	-2.353742837905884	-3.707495212554932	1	1	1	1	1	2	2	2.1999984	-.28999996	-1.4268088	-.89530778	-.056565046	2	2
668	121	12.18891143798828	100	-3.493137121200562	-2.294240236282349	-3.623005390167236	2	1	1	1	1	2	2	3.5999985	-.049999963	-1.4234748	-.81081796	.0029375553	2	2
668	125	18.16837692260742		-2.624469518661499	-2.004488468170166	-2.808859586715698	4	1	2	1	1	3	3	10.099998	1.48	-.55480719	.0033278465	.29268932		2
691	123	9.46201229095459		-1.973870277404785	-2.600271463394165	-2.906019687652588	3	0	3	1	1	2	2	3.0517579e-06	2.1362305e-07	0	0	0		2
691	125	11.07186889648438	100	-1.855528831481934	-2.969734668731689	-2.95025634765625	1	0	3	1	1	3	3	1.0000031	.2600002	.11834145	-.04423666	-.36946321	2	2
691	126	11.99178600311279		-1.941230535507202	-3.046933174133301	-3.007804155349731	2	0	3	1	1	3	3	1.8000031	.3710002	.032639742	-.10178447	-.44666171		2
691	128	14.06160163879395		-1.832472443580627	-3.151836156845093	-2.905338048934937	4	0	3	1	1	3	3	3.600003	.7810002	.14139783	.00068163872	-.55156469		2
699	121	9.100616455078125		-2.086559772491455	-1.685552597045898	-2.506381750106812	3	1	2	0	1	2	2	3.0517579e-06	1.1444092e-07	0	0	0		2
699	125	11.07186889648438	85.714287	-1.463418483734131	-1.84653639793396	-2.044182300567627	1	0	3	0	1	3	3	2.0000031	.72000009	.62314129	.46219945	-.1609838	2	2
699	127	12.0246410369873		-1.070312142372131	-1.880632162094116	-1.734249711036682	2	0	3	0	0	3	3	3.0000031	1.1500001	1.0162476	.77213204	-.19507957		2
699	130	14.09445571899414		-1.159156680107117	-1.85544764995575	-1.733477234840393	4	0	3	0	0	3	3	5.3000031	1.5200001	.92740309	.77290452	-.16989505		2
765	124	12.22176551818848		-2.646445751190186	-4.052896022796631	-4.386758804321289	3	1	2	1	1	2	2	7.6293946e-07	-9.5367433e-08	0	0	0		2
765	125	14.06160163879395	92.85714	-2.439428806304932	-4.261385917663574	-4.278840065002441	1	1	2	1	1	3	3	1.2000008	.3199999	.20701694	.10791874	-.20848989	2	2
765	126	15.21149921417236		-2.585336208343506	-4.414653778076172	-4.462634086608887	2	1	2	1	1	3	3	1.8000008	.3599999	.061109543	-.075875282	-.36175776		2
765	125	17.24846076965332		-2.777738094329834	-4.58705997467041	-4.694073677062988	4	1	2	1	1	3	3	3.0000007	.4799999	-.13129234	-.30731487	-.53416395		2
823	147	12.0246410369873		-2.088776588439941	-.7479090094566345	-1.868951916694641	3	1	2	0	0	4	3	0	-1.3351440e-07	0	0	0		2
823	138	15.31006145477295		-1.395045399665833	-1.876520395278931	-1.878356099128723	1	0	3	0	0	4	3	.69999999	.56999987	.69373119	-.0094041824	-1.1286113		2
823	143	17.01848030090332		-1.841137170791626	-1.00983989238739	-1.810058951377869	2	0	3	0	0	4	3	4.5999999	.91999984	.24763942	.058892965	-.26193088		2
823	140	18.23408699035645		-1.818256139755249	-.8452187180519104	-1.739002585411072	4	0	3	0	0	4	3	6.1999998	1.1899998	.27052045	.12994933	-.097309709		2
839	125	8.082135200500488		-2.478687047958374	-1.047875761985779	-2.414373159408569	3	1	2	0	1	3	3	0	1.1444092e-07	0	0	0		2
839	125	10.11909675598145	11.764706	-2.809411287307739	-1.412063598632813	-2.763086557388306	1	1	2	0	1	3	3	1.7999985	.16000012	-.33072424	-.3487134	-.36418784	1	2
839	122	11.03901481628418	0	-2.908850908279419	-1.36709189414978	-2.771999597549438	2	1	2	0	1	2	2	2.9999986	.32000011	-.43016386	-.35762644	-.31921613	1	2
839	131	14.06160163879395		-2.324595212936401	-1.700526475906372	-2.463129043579102	4	1	2	0	1	3	3	5.4999986	1.0800002	.15409184	-.048755884	-.65265071		2
845	81.89999999999999	8.082135200500488		-4.102677345275879			3	1	1			1	1	7.6293946e-07	-6.2942505e-08	0				2
845	85	10.11909675598145	47.727272	-3.881073236465454			1	1	1			1	1	1.2000008	.22099994	.22160411			1	2
851	126	11.07186889648438		-1.560930371284485	-2.519895315170288	-2.535481214523315	3	0	3	1	1	3	3	0	-3.8146972e-08	0	0	0		2
851	124	13.10882949829102	100	-2.739858627319336	-2.483795404434204	-3.29129958152771	1	1	2	1	1	2	2	2.3	-.22000004	-1.1789283	-.75581837	.036099911	2	2
851	114	14.06160163879395	100	-3.160164594650269	-2.77297830581665	-3.756191492080688	2	1	1	1	1	2	1	2.5	-.40000004	-1.5992342	-1.2207103	-.25308299	2	2
851	113	16.09856224060059		-3.781171321868896	-2.861550092697144	-4.241664886474609	4	1	1	1	1	2	1	4.1999998	-.44000003	-2.2202411	-1.7061837	-.34165478		2
915	95	8.082135200500488		-1.099318385124207			3	0	3			1	1	1.5258789e-06	-8.5830692e-08	0				2
915	105	10.38193035125732	77.14286	-2.187948703765869	-5.900845050811768		1	1	2	1		1	1	3.2000015	.3499999	-1.0886303			2	2
915	106	11.07186889648438	76.190475	-2.02458667755127	-5.807471752166748	-5.727758884429932	2	1	2	1	1	1	1	4.1000013	.6099999	-.92526829			2	2
915	108	14.29158115386963		-2.747465133666992	-5.70878791809082	-5.806371212005615	4	1	2	1	1	1	1	7.2000017	.96999991	-1.6481467				2
916	111	8.049281120300293		-1.834243893623352	-3.156952142715454	-3.279340744018555	3	0	3	1	1	2	1	0	0	0	0	0		2
916	116	10.11909675598145	97.14286	-1.912937998771667	-3.027742862701416	-3.085428476333618	1	0	3	1	1	2	2	2.7999992	.54000002	-.078694105	.19391227	.12920928	2	2
916	117	11.10472297668457	100	-2.64163613319397	-2.470996379852295	-3.196051597595215	2	1	2	1	1	2	2	5.1999993	.63	-.80739224	.083289146	.68595576	2	2
916	122	14.09445571899414		-2.684089183807373	-2.721198081970215	-3.247828722000122	4	1	2	1	1	2	2	7.6999993	1.0599999	-.84984529	.031512022	.43575406		2
925	106	8.969199180603027		-2.621121168136597			3	1	2			1	1	0	1.7547607e-07	0				2
925	111	12.0246410369873	38.888889	-3.333334445953369			1	1	1			2	1	2.8	.40100017	-.71221328			1	2
925	112	13.10882949829102		-3.46356725692749			2	1	1			2	1	3.3	.46100017	-.84244609				2
925	122	15.17864513397217		-2.430605411529541		-5.667967319488525	4	1	2		1	2	2	5.0999999	1.2410002	.19051576				2
929	116	8.082135200500488		-3.002833366394043	-2.044030427932739	-3.348918437957764	3	1	1	1	1	2	2	3.0517579e-06	-3.8146972e-08	0	0	0		2
929	118	9.987679481506348	90.277779	-3.203951835632324	-2.217396259307861	-3.485681056976318	1	1	1	1	1	2	2	2.0000031	.26999995	-.20111847	-.13676262	-.17336583	2	2
929	123	11.13757705688477	100	-3.000742197036743	-2.657920837402344	-3.546546220779419	2	1	1	1	1	2	2	2.3000031	.41999996	.0020911694	-.19762778	-.61389041	2	2
929	125	15.21149921417236		-3.340376615524292	-2.114255905151367	-3.35128116607666	4	1	1	1	1	3	3	7.8000031	1.1799999	-.33754325	-.0023627281	-.070225477		2
943	109	8.969199180603027		-2.222966194152832	-2.941587448120117	-3.488092184066772	3	1	2	1	1	1	1	0	-5.7220458e-08	0	0	0		2
943	112	11.07186889648438	75	-2.751305818557739	-3.272473096847534	-3.947054862976074	1	1	2	1	1	2	1	1.6	.059999943	-.52833962	-.45896268	-.33088565	2	2
943	114	12.0246410369873	100	-2.573686122894287	-3.161526441574097	-3.669012308120728	2	1	2	1	1	2	1	2.9000001	.37999994	-.35071993	-.18092012	-.21993899	2	2
943	121	15.01437377929688		-1.800441026687622	-3.76857590675354	-3.381518602371216	4	0	3	1	1	2	2	4.1999998	1.02	.42252517	.10657358	-.82698846		2
950	113	8.049281120300293		-3.991158962249756	-3.338168859481812	-4.846280097961426	3	1	1	1	1	2	1	7.6293946e-07	-5.3405763e-08	0	0	0		2
950	125	11.07186889648438	50	-2.467004060745239	-3.184085845947266	-3.503736257553101	1	1	2	1	1	3	3	3.9000008	1.3809999	1.5241549	1.3425438	.15408301	1	2
950	125	12.18891143798828		-3.111462116241455	-3.384175539016724	-4.001625537872314	2	1	1	1	1	3	3	4.6000009	1.201	.87969685	.84465456	-.04600668		2
950	133	14.02874755859375		-2.904247999191284	-3.341001510620117	-3.756923913955688	4	1	2	1	1	3	3	6.500001	1.6409999	1.086911	1.0893562	-.0028326511		2
954	95	8.082135200500488		-2.232874870300293	-4.966690540313721	-5.487727642059326	3	1	2	1	1	1	1	1.5258789e-06	1.9073487e-07	0	0	0		2
954	103	10.38193035125732	3.5714285	-3.283353090286255	-4.051777362823486	-5.030928134918213	1	1	1	1	1	1	1	4.8000016	.58000016	-1.0504782	.45679951	.91491318	1	2
954	104	11.07186889648438	4.7619047	-3.42336368560791	-4.025050640106201	-5.043215274810791	2	1	1	1	1	1	1	5.6000013	.6700002	-1.1904888	.44451237	.9416399	1	2
954	109	15.17864513397217		-2.721076250076294	-3.858726739883423	-4.142908573150635	4	1	2	1	1	1	1	10.000002	1.7600002	-.48820138	1.3448191	1.1079638		2
958	111	8.082135200500488		-2.604429244995117	-2.138635635375977	-3.250584363937378	3	1	2	1	1	2	1	7.6293946e-07	-1.4877320e-07	0	0	0		2
958	127	10.15195083618164	80	-2.526543617248535	-1.567630529403687	-2.697571277618408	1	1	2	0	1	3	3	4.000001	.76099986	.077885628	.55301309	.57100511	2	2
958	131	11.07186889648438	100	-1.865614771842957	-1.688099026679993	-2.246991634368896	2	0	3	0	1	3	3	4.8000007	1.2609998	.73881447	1.0035927	.45053661	2	2
958	146	14.48870658874512		-.5203141570091248	-1.931917905807495	-1.292820334434509	4	0	3	0	0	4	3	7.9000006	2.7009997	2.084115	1.957764	.20671773		2
976	126	8.049281120300293		-2.204914808273315	-.9823527336120605	-2.19014048576355	3	1	2	0	1	3	3	0	-2.0980835e-07	0	0	0		2
976	129	10.25051307678223	100	-3.575299501419067	-.9587613344192505	-3.036041259765625	1	1	1	0	1	3	3	2.9000001	-.18000022	-1.3703847	-.84590077	.023591399	2	2
976	138	11.10472297668457	100	-3.237859725952148	-1.271404147148132	-2.943271160125732	2	1	1	0	1	4	3	3.2	.03999979	-1.0329449	-.75313067	-.28905141	2	2
976	125	14.29158115386963		-3.902745485305786	-1.954875469207764	-3.659749507904053	4	1	1	0	1	3	3	5	-.01000021	-1.6978307	-1.469609	-.97252274		2
981	114	9.002053260803223		-4.128262519836426	-4.222019195556641	-5.482612133026123	3	1	1	1	1	2	1	0	-1.7166138e-07	0	0	0		2
981	120	11.30184841156006		-2.772951364517212	-4.655445575714111	-4.677540302276611	1	1	2	1	1	2	2	1.5	.81999981	1.3553112	.80507183	-.43342638		2
981	121	11.99178600311279		-2.953829050064087	-4.730545997619629	-4.796985149383545	2	1	2	1	1	2	2	2	.83999985	1.1744335	.68562698	-.5085268		2
981	118	13.14168357849121		-4.044991970062256	-4.554172039031982	-5.318489551544189	4	1	1	1	1	2	2	3.5	.65999985	.08327055	.16412258	-.33215284		2
1009	123	8.082135200500488		-2.587877750396729	-2.813786268234253	-3.559058427810669	3	1	2	1	1	2	2	0	-1.7166138e-07	0	0	0		2
1009	117	9.987679481506348	100	-3.406160593032837	-3.530665636062622	-4.429921627044678	1	1	1	1	1	2	2	.69999999	-.22000018	-.81828284	-.8708632	-.71687937	2	2
1009	119	11.17043113708496	100	-3.773788452148438	-3.229659795761108	-4.40055513381958	2	1	1	1	1	2	2	2.7	-.020000171	-1.1859107	-.84149671	-.41587353	2	2
1009	115	14.22587299346924		-4.473179817199707	-3.736304759979248	-5.024068832397461	4	1	1	1	1	2	2	4.5	-.020000171	-1.8853021	-1.4650104	-.92251849		2
1022	132	11.07186889648438		-2.435067653656006	-1.98371946811676	-2.779492616653442	3	1	2	0	1	3	3	0	-5.7220458e-08	0	0	0		2
1022	132	14.02874755859375	52.380951	-3.154004335403442	-2.05005407333374	-3.21013069152832	1	1	1	1	1	3	3	3	.13999994	-.71893668	-.43063807	-.066334605	1	2
1022	134	15.40862464904785		-3.062013864517212	-2.266557693481445	-3.237154006958008	2	1	1	1	1	3	3	3.8	.31999993	-.62694621	-.45766139	-.28283823		2
1022	141	17.01848030090332		-2.613512992858887	-2.069794178009033	-2.824899673461914	4	1	2	1	1	4	3	5.8000002	.89999992	-.17844534	-.045407057	-.08607471		2
1049	113	9.034907341003418		-4.67951488494873	-3.036300659179688	-5.001664161682129	3	1	1	1	1	2	1	3.0517579e-06	2.2888184e-08	0	0	0		2
1049	109	11.46611881256104	100		-3.831894397735596	-5.600473403930664	1			1	1	1	1	.90000308	.0010000229		-.59880924	-.79559374	2	2
1049	111	12.0574951171875			-3.958380937576294	-5.763876438140869	2			1	1	2	1	1.200003	-.018999977		-.76221228	-.92208028		2
1049	112	15.01437377929688		-3.897524118423462	-4.133180618286133	-4.866968154907227	4	1	1	1	1	2	1	3.5000031	.90100002	.78199077	.13469601	-1.09688		2
1054	112	9.002053260803223		-2.987424850463867	-3.496206760406494	-4.489623546600342	3	1	2	1	1	2	1	0	-1.3351440e-07	0	0	0		2
1054	115	11.26899337768555	33.333332	-2.711341381072998	-3.396025419235229	-3.995067358016968	1	1	2	1	1	2	2	2.7999992	.63999987	.27608347	.49455619	.10018134	1	2
1054	123	11.9589319229126	50	-2.464962959289551	-3.290164947509766	-3.68454122543335	2	1	2	1	1	2	2	3.7999992	.93999988	.52246189	.80508232	.20604181	1	2
1054	122	14.06160163879395		-2.438549518585205	-3.442761659622192	-3.667699098587036	4	1	2	1	1	2	2	5.499999	1.2599999	.54887533	.82192445	.053445101		2
1058	111	8.114989280700684		-2.604586601257324	-2.516206502914429	-3.374085426330566	3	1	2	1	1	2	1	3.0517579e-06	1.9073487e-07	0	0	0		2
1058	115	10.18480491638184	64.814812	-1.722452521324158	-2.449946880340576	-2.596032857894897	1	0	3	1	1	2	2	2.7000031	.97000021	.88213408	.77805257	.066259623	1	2
1058	116	11.10472297668457	38.888889	-2.189925670623779	-2.299626111984253	-2.786966323852539	2	1	2	1	1	2	2	4.1000032	.99000019	.41466093	.5871191	.21658039	1	2
1058	123	14.09445571899414		-1.787634611129761	-1.915473818778992	-2.193209886550903	4	0	3	0	1	2	2	8.2000027	1.9900002	.81695199	1.1808755	.60073268		2
1064	125	9.002053260803223		-2.542703866958618	-3.597951412200928	-3.983593225479126	3	1	2	1	1	3	3	0	2.0980835e-07	0	0	0		2
1064	135	11.13757705688477	100	-1.903261542320251	-2.615105867385864	-2.768614768981934	1	0	3	1	1	3	3	4.6999984	1.2400002	.63944232	1.2149785	.98284554	2	2
1064	142	11.99178600311279	100	-.6363571286201477	-2.8785719871521	-1.977538585662842	2	0	3	1	0	4	3	4.9999986	2.0400002	1.9063468	2.0060546	.71937943	2	2
1064	135	14.25872707366943		-1.332821369171143	-2.383294820785522	-2.111521244049072	4	0	3	1	1	3	3	8.4999981	2.3200002	1.2098825	1.872072	1.2146566		2
1085	114	11.07186889648438		-4.50299596786499	-4.984635353088379		3	1	1	1		2	1	0	-2.0980835e-07	0		0		2
1085	124	13.3388090133667	100	-3.002833366394043	-4.545651435852051	-4.613517761230469	1	1	1	1	1	2	2	3.2	1.1799998	1.5001626		.43898392	2	2
1085	130	14.29158115386963		-1.603682041168213	-4.763190269470215	-3.752576589584351	2	0	3	1	1	3	3	3.5	1.9199998	2.8993139		.22144508		2
1085	140	16.09856224060059		-1.541662454605103	-4.368850231170654	-3.381982088088989	4	0	3	1	1	4	3	6	2.4599998	2.9613335		.61578512		2
1105	116	8.049281120300293		-3.600127458572388	-3.021039724349976	-4.372804641723633	3	1	1	1	1	2	2	0	2.1362305e-07	0	0	0		2
1105	118	10.11909675598145	25	-3.489199638366699	-3.464412927627563	-4.431146621704102	1	1	1	1	1	2	2	1.5	.32100022	.11092782	-.05834198	-.4433732	1	2
1105	120	11.03901481628418	42.857143	-3.182066440582275	-3.597780704498291	-4.249372482299805	2	1	1	1	1	2	2	2.2	.58100021	.41806102	.12343216	-.57674098	1	2
1105	129	15.01437377929688		-2.634460210800171	-3.738088846206665	-3.778419256210327	4	1	2	1	1	3	3	5.6999998	1.4810002	.96566725	.59438539	-.71704912		2
1130	123	9.002053260803223		-2.491073846817017	-1.34375274181366	-2.591950654983521	3	1	2	0	1	2	2	0	3.8146972e-08	0	0	0		2
1130	130	11.99178600311279	50	-2.430194139480591	-1.477918386459351	-2.504884481430054	1	1	2	0	1	3	3	3.2999985	.60000002	.060879707	.087066174	-.13416564	1	2
1130	142	14.02874755859375		-1.874508619308472	-1.271440148353577	-1.947450637817383	2	0	3	0	0	4	3	6.0999985	1.4000001	.61656523	.64450002	.072312593		2
1130	148	17.01848030090332		-1.060340046882629	-1.084337472915649	-1.271938323974609	4	0	3	0	0	4	3	9.6999989	2.5599999	1.4307338	1.3200123	.25941527		2
1178	103	7.3593430519104		-2.485901594161987	-4.338593006134033	-5.133449077606201	3	1	2	1	1	1	1	0	2.2888183e-07	0	0	0		2
1178	106	10.34907627105713	100	-2.907395124435425	-4.600655555725098	-5.252919673919678	1	1	2	1	1	1	1	2.7999992	.42000023	-.42149353	-.1194706	-.26206255	2	2
1178	106	11.26899337768555		-3.266699552536011	-4.26377534866333	-5.112504959106445	2	1	1	1	1	1	1	4.5999994	.62000024	-.78079796	.020944118	.074817657		2
1178	111	14.29158115386963		-3.143028497695923	-4.412533760070801	-4.927072525024414	4	1	1	1	1	2	1	7.0999994	1.1200002	-.6571269	.20637655	-.073940754		2
1179	94	7.3593430519104		-3.554544448852539	-5.238687038421631		3	1	1	1		1	1	1.5258789e-06	-2.8610229e-08	0		0		2
1179	101	10.57905578613281	100	-3.522039651870728	-5.017168045043945		1	1	1	1		1	1	4.1000013	.80999994	.032504797		.22151899	2	2
1179	103	11.26899337768555		-3.460265874862671	-4.618764400482178	-5.577648162841797	2	1	1	1	1	1	1	5.8000016	1.15	.094278574		.61992264		2
1179	110	14.29158115386963		-3.153722524642944	-4.486605167388916	-4.996579647064209	4	1	1	1	1	2	1	9.0000019	1.85	.40082192		.75208187		2
1186	121	10.34907627105713		-3.662806987762451	-2.402513980865479	-3.878997325897217	3	1	1	1	1	2	2	3.0517579e-06	1.9073486e-08	0	0	0		2
1186	120	11.99178600311279	0	-3.40874981880188	-2.331398010253906	-3.595159769058228	1	1	1	1	1	2	2	2.0000031	.46000001	.25405717	.28383756	.071115971	1	2
1186	122	13.10882949829102		-3.093653678894043	-2.567742824554443	-3.472712278366089	2	1	1	1	1	2	2	2.600003	.72000003	.56915331	.40628505	-.16522884		2
1186	130	15.17864513397217		-2.4699387550354	-2.810527324676514	-3.122564077377319	4	1	2	1	1	3	3	4.0000029	1.3000001	1.1928682	.75643325	-.40801334		2
1188	111	9.002053260803223		-2.67979884147644	-3.46422266960144	-3.983593225479126	3	1	2	1	1	2	1	3.0517579e-06	2.0980835e-07	0	0	0		2
1188	115	11.46611881256104	100	-3.681073427200317	-3.363981962203979	-4.405810356140137	1	1	1	1	1	2	2	3.0000031	.12000021	-1.0012746	-.42221713	.10024071	2	2
1188	116	12.0903491973877		-3.956493377685547	-3.468029499053955	-4.616898059844971	2	1	1	1	1	2	2	3.400003	.070000209	-1.2766945	-.63330483	-.0038068295		2
1207	123	8.082135200500488		-2.599642515182495	-1.047875761985779	-2.497146606445313	3	1	2	0	1	2	2	0	-1.5258788e-08	0	0	0		2
1207	131	10.44763851165771	75	-2.39764928817749	-1.670884728431702	-2.608028411865234	1	1	2	0	1	3	3	1.5999985	.40099999	.20199323	-.11088181	-.62300897	2	2
1207	126	11.03901481628418	71.428574	-2.88535737991333	-1.495785474777222	-2.823822975158691	2	1	2	0	1	3	3	2.6999984	.34099999	-.28571486	-.32667637	-.44790971	1	2
1207	136	14.09445571899414		-2.126052618026733	-1.875187516212463	-2.411145448684692	4	1	2	0	1	4	3	5.0999985	1.191	.4735899	.086001158	-.82731175		2
1213	136	8.049281120300293		-2.208611249923706	-1.02765691280365	-2.217954397201538	3	1	2	0	1	4	3	0	1.7547607e-07	0	0	0		2
1213	133	10.02053356170654	100	-2.720690488815308	-1.228260159492493	-2.607425212860107	1	1	2	0	1	3	3	2.0999985	.12100018	-.51207924	-.38947082	-.20060325	2	2
1213	136	11.03901481628418	100	-1.752689361572266	-1.452887654304504	-2.014225006103516	2	0	3	0	1	4	3	2.7999985	.79100019	.45592189	.20372939	-.42523074	2	2
1213	146	14.02874755859375		-.8243532776832581	-1.162527561187744	-1.129826426506042	4	0	3	0	0	4	3	6.7999983	2.1610003	1.384258	1.088128	-.13487065		2
1224	120	8.969199180603027		-2.63287353515625	-3.312783002853394	-3.851805686950684	3	1	2	1	1	2	2	0	-1.9073487e-07	0	0	0		2
1224	125	11.03901481628418	100	-2.834577798843384	-3.083006381988525	-3.693266868591309	1	1	2	1	1	3	3	2.9000001	.4599998	-.20170426	.15853882	.22977662	2	2
1224	125	11.99178600311279		-2.957934379577637	-3.467836380004883	-3.960026502609253	2	1	2	1	1	3	3	3	.41999981	-.32506084	-.10822082	-.15505338		2
1224	128	14.02874755859375		-2.49284291267395	-3.542712211608887	-3.597423076629639	4	1	2	1	1	3	3	4.8000002	.97999978	.14003062	.25438261	-.22992921		2
1227	106	8.049281120300293		-1.919988512992859	-1.740249037742615	-2.482643842697144	3	0	3	0	1	1	1	3.0517579e-06	-1.4877320e-07	0	0	0		2
1227	107	10.15195083618164	100	-4.171191215515137	-1.608025431632996	-3.894024610519409	1	1	1	0	1	1	1	3.0000031	-.52900016	-2.2512026	-1.4113808	.13222361	2	2
1227	108	11.56468200683594	100	-3.647288799285889	-2.069049119949341	-3.747479438781738	2	1	1	1	1	1	1	3.5000031	-.21900015	-1.7273003	-1.2648356	-.32880008	2	2
1227	114	15.04722785949707		-2.735940217971802	-2.174606800079346	-3.063499450683594	4	1	2	1	1	2	1	6.900003	.78099984	-.8159517	-.58085561	-.43435776		2
1245	118	8.114989280700684		-2.267790794372559	-1.228843092918396	-2.401562690734863	3	1	2	0	1	2	2	0	2.2888183e-07	0	0	0		2
1245	120	10.08624267578125	100	-2.635909557342529	-.4833379685878754	-2.168180704116821	1	1	2	0	1	2	2	4.4000001	.57000023	-.36811876	.23338199	.74550509	2	2
1245	119	10.97330570220947	100	-2.596384763717651	-.6895385980606079	-2.224310636520386	2	1	2	0	1	2	2	5	.69000024	-.32859397	.17725205	.53930449	2	2
1245	122	14.06160163879395		-2.827705383300781	-.4287364780902863	-2.212379455566406	4	1	2	0	1	2	2	9.3000002	1.2300003	-.55991459	.18918324	.80010664		2
1294	105	8.082135200500488		-2.586728811264038	-5.557627201080322		3	1	2	1		1	1	0	-4.3869019e-08	0		0		2
1294	108	10.18480491638184	21.428572	-1.566612482070923	-5.9837965965271	-5.73157787322998	1	0	3	1	1	1	1	1.1999992	.62099993	1.0201163		-.4261694	1	2
1294	109	11.17043113708496	38.095238	-2.304399013519287			2	1	2			1	1	1.6999992	.46099997	.2823298			1	2
1294	112	14.09445571899414		-1.782222151756287			4	0	3			2	1	2.6999993	.88099998	.80450666				2
1306	108	9.067761421203613		-2.536096811294556	-3.073667526245117	-3.811077356338501	3	1	2	1	1	1	1	7.6293946e-07	-2.2888183e-07	0	0	0		2
1306	113	11.00615978240967	37.142857	-1.70061993598938	-2.966460943222046	-2.946939706802368	1	0	3	1	1	2	1	2.5000007	.88999975	.83547688	.86413765	.10720658	1	2
1306	115	12.0903491973877	71.428574	-1.685762166976929	-2.91689133644104	-2.833030939102173	2	0	3	1	1	2	2	3.8000007	1.1499997	.85033464	.97804642	.15677619	1	2
1306	127	14.19301891326904		-1.157526969909668	-2.598529577255249	-2.155237436294556	4	0	3	1	1	3	3	6.8000007	2.0299997	1.3785698	1.6558399	.47513795		2
1311	126	8.279260635375977		-1.63926374912262	-.8177010416984558	-1.693709015846252	3	0	3	0	0	3	3	3.0517579e-06	-1.9073487e-07	0	0	0		2
1311	126	10.25051307678223	100	-2.169396877288818	-1.132397413253784	-2.182424783706665	1	1	2	0	1	3	3	1.8000031	.029999809	-.53013313	-.48871577	-.31469637	2	2
1311	127	10.97330570220947	78.571426	-1.91014564037323	-1.205544352531433	-2.009166955947876	2	0	3	0	1	3	3	2.5000031	.2999998	-.27088189	-.31545794	-.38784331	2	2
1311	134	15.24435329437256		-1.5055171251297	-1.155417442321777	-1.615187764167786	4	0	3	0	0	3	3	7.400003	1.3999999	.13374662	.078521252	-.3377164		2
1334	117	11.99178600311279		-2.825082063674927	-4.393823146820068	-4.474405288696289	3	1	2	1	1	2	2	0	1.1444092e-07	0	0	0		2
1334	120	14.06160163879395	100	-2.232596635818481	-4.683773994445801	-4.146163463592529	1	1	2	1	1	2	2	1.1999969	.51000011	.59248543	.32824183	-.28995085	2	2
1334	127	15.21149921417236	100	-1.541419625282288	-4.199546337127686	-3.301297426223755	2	0	3	1	1	3	3	3.399997	1.3100001	1.2836624	1.1731079	.19427681	2	2
1334	130	16.13141632080078		-.9928948283195496	-4.031793594360352	-2.778349161148071	4	0	3	1	1	3	3	4.599997	1.8800001	1.8321872	1.6960561	.36202955		2
1338	106	11.33470249176025		-3.690778732299805	-3.108585357666016	-4.497343063354492	3	1	1	1	1	1	1	0	-3.8146972e-08	0	0	0		2
1338	117	13.17453765869141	92.85714	-2.473520517349243	-2.926558494567871	-3.376779317855835	1	1	2	1	1	2	2	2.399997	.97999996	1.2172582	1.1205637	.18202686	2	2
1338	110	14.09445571899414		-2.909510612487793	-2.933818817138672	-3.674668312072754	2	1	2	1	1	2	1	3.2999969	.90999997	.78126812	.82267475	.17476654		2
1338	117	17.11704254150391		-2.143585681915283	-3.219732046127319	-3.244825601577759	4	1	2	1	1	2	2	5.2999969	1.66	1.5471931	1.2525175	-.11114669		2
1345	126	8.049281120300293		-2.702142000198364	-1.344786047935486	-2.735155820846558	3	1	2	0	1	3	3	3.0517579e-06	-1.8692016e-07	0	0	0		2
1345	126	10.11909675598145	100	-2.522346019744873	-1.674065709114075	-2.710385322570801	1	1	2	0	1	3	3	1.9000031	.44099981	.17979598	.024770498	-.32927966	2	2
1345	129	11.03901481628418	100	-2.596316814422607	-1.624479055404663	-2.694781541824341	2	1	2	0	1	3	3	3.100003	.62099981	.10582519	.040374279	-.27969301	2	2
1345	137	14.29158115386963		-2.640955924987793	-1.513568878173828	-2.588459968566895	4	1	2	0	1	4	3	6.900003	1.2509998	.061186075	.14669585	-.16878283		2
1349	103	9.034907341003418		-4.730767250061035	-5.397461891174316		3	1	1	1		1	1	0	1.1444092e-07	0		0		2
1349	106	11.26899337768555	48.214287	-3.526994228363037	-5.239223957061768	-5.62529993057251	1	1	1	1	1	1	1	2.6999984	.94000012	1.203773		.15823793	1	2
1349	107	12.18891143798828	19.047619	-3.866225719451904	-5.144840240478516	-5.688565254211426	2	1	1	1	1	1	1	3.7999985	1.0200001	.86454153		.25262165	1	2
1349	117	15.17864513397217		-3.424289226531982	-5.290988445281982	-5.320456027984619	4	1	1	1	1	2	2	5.9999986	1.6000001	1.306478		.10647345		2
1376	125	9.100616455078125		-2.331659555435181	-2.470384359359741	-3.21146559715271	3	1	2	1	1	3	3	0	1.3351440e-07	0	0	0		2
1376	128	10.97330570220947	100	-2.2186439037323	-2.316941261291504	-2.896791934967041	1	1	2	1	1	3	3	2.599997	.54000014	.11301565	.31467366	.1534431	2	2
1376	128	12.0903491973877	100	-2.242051601409912	-2.645563840866089	-3.068255186080933	2	1	2	1	1	3	3	2.9999969	.60000014	.089607954	.14321041	-.17517948	2	2
1376	132	16.13141632080078		-1.013904571533203	-3.193584442138672	-2.376920223236084	4	0	3	1	1	3	3	5.4999971	1.7800001	1.317755	.83454537	-.72320008		2
1388	122	8.114989280700684		-1.414077758789063	-2.030269622802734	-2.302600383758545	3	0	3	1	1	2	2	1.5258789e-06	5.7220458e-08	0	0	0		2
1388	127	10.15195083618164	100	-2.638635873794556	-2.173553943634033	-3.159321069717407	1	1	2	1	1	3	3	2.2000015	-.19999994	-1.2245581	-.85672069	-.14328432	2	2
1388	127	11.07186889648438	100	-2.326447248458862	-2.282239198684692	-2.948263883590698	2	1	2	1	1	3	3	3.0000014	.10000005	-.91236949	-.6456635	-.25196958	2	2
1388	129	14.02874755859375		-3.120591640472412	-2.574671745300293	-3.60233998298645	4	1	1	1	1	3	3	5.4000015	.10000005	-1.7065139	-1.2997396	-.54440212		2
1408	116	9.13347053527832		-4.000756740570068	-3.534220457077026	-4.891202926635742	3	1	1	1	1	2	2	3.0517579e-06	1.7166138e-07	0	0	0		2
1408	138	11.49897289276123	0	-2.046453952789307	-2.61351466178894	-2.849401712417603	1	1	2	1	1	4	3	4.8000031	1.7800002	1.9543028	2.0418012	.9207058	1	2
1408	142	13.04312133789063		-1.733089089393616	-2.29312539100647	-2.38261890411377	2	0	3	1	1	4	3	7.2000031	2.4200001	2.2676678	2.508584	1.2410951		2
1408	130	15.11293601989746		-2.89982271194458	-1.840303421020508	-2.91705584526062	4	1	2	0	1	3	3	10.400003	2.3000002	1.100934	1.9741471	1.693917		2
1414	121	8.213552474975586		-3.192314386367798	-1.308924674987793	-3.039663791656494	3	1	1	0	1	2	2	0	1.9073487e-07	0	0	0		2
1414	128	9.987679481506348	92.85714	-2.068969964981079	-1.473210453987122	-2.291275501251221	1	1	2	0	1	3	3	1.9	.9200002	1.1233444	.74838829	-.16428578	2	2
1414	133	11.17043113708496	100	-1.834179639816284	-1.432595729827881	-2.056145906448364	2	0	3	0	1	3	3	3.4000001	1.3400002	1.3581347	.98351789	-.12367105	2	2
1414	132	14.02874755859375		-1.891541361808777	-1.606290817260742	-2.112940311431885	4	0	3	0	1	3	3	6.0999999	1.8000002	1.300773	.92672348	-.29736614		2
1418	126	9.363450050354004		-3.087244749069214	-2.315112113952637	-3.632453680038452	3	1	1	1	1	3	3	0	-7.6293944e-08	0	0	0		2
1418	129	11.00615978240967	83.928574	-2.214152574539185	-2.768136501312256	-3.191936731338501	1	1	2	1	1	3	3	.80000001	.55999994	.87309217	.44051695	-.45302439	2	2
1418	130	12.12320327758789		-1.846231937408447	-2.852901220321655	-2.908706188201904	2	0	3	1	1	3	3	1.8	.93999994	1.2410128	.72374749	-.53778911		2
1418	139	14.19301891326904		-1.729417324066162	-3.006744146347046	-2.838253259658813	4	0	3	1	1	4	3	3.5	1.3199999	1.3578274	.79420042	-.69163203		2
1435	128	8.969199180603027		-2.67965841293335	-1.57465398311615	-2.872583389282227	3	1	2	0	1	3	3	0	-1.5258789e-07	0	0	0		2
1435	124	11.03901481628418	0	-2.463725090026855	-2.108837366104126	-2.940529346466064	1	1	2	1	1	2	2	1.1999969	.31999984	.21593332	-.067945957	-.53418338	1	2
1435	124	11.99178600311279		-2.694764614105225	-1.749812245368958	-2.852122783660889	2	1	2	0	1	2	2	3.1999969	.53999984	-.015106201	.020460606	-.17515826		2
1435	137	14.02874755859375		-1.674422383308411	-2.016144037246704	-2.20581579208374	4	0	3	1	1	4	3	4.6999969	1.3799999	1.005236	.6667676	-.44149005		2
1438	130	9.002053260803223		-2.106020927429199	-2.082358360290527	-2.712392091751099	3	1	2	1	1	3	3	0	9.5367433e-08	0	0	0		2
1438	143	11.07186889648438	19.047619	-1.852182269096375	-1.940849304199219	-2.349861621856689	1	0	3	0	1	4	3	2.7999969	.68000007	.25383866	.36253047	.14150906	1	2
1438	143	11.99178600311279		-2.041938781738281	-1.868404388427734	-2.405637741088867	2	1	2	0	1	4	3	3.9999969	.80000007	.064082146	.30675435	.21395397		2
1438	137	14.06160163879395		-2.127748250961304	-2.466495513916016	-2.723558664321899	4	1	2	1	1	4	3	4.6999969	.88000011	-.021727324	-.011166573	-.38413715		2
1444	128	9.002053260803223		-2.153247833251953	-3.063036203384399	-3.356246471405029	3	1	2	1	1	3	3	1.5258789e-06	1.3351440e-07	0	0	0		2
1444	134	11.03901481628418	75	-2.350000858306885	-3.29749584197998	-3.496252059936523	1	1	2	1	1	3	3	1.8000015	.26000014	-.19675303	-.14000559	-.23445964	2	2
1444	126	11.99178600311279	100	-2.673030853271484	-3.594107389450073	-3.846263408660889	2	1	2	1	1	3	3	2.1000016	.16000013	-.51978302	-.49001694	-.53107119	2	2
1444	126	14.94866561889648		-2.934083461761475	-3.952587366104126	-4.115503311157227	4	1	2	1	1	3	3	4.0000014	.38000014	-.78083563	-.75925684	-.88955116		2
1458	130	5.946611881256104		-1.762324810028076	-.8590694069862366	-1.874522686004639	3	0	3	0	0	3	3	0	-1.9073487e-07	0	0	0		2
1458	131	10.31622219085693	64.285713	-1.628898024559021	-1.406697511672974	-1.942685961723328	1	0	3	0	0	3	3	4.6999993	.97999978	.13342679	-.068163276	-.5476281	1	2
1458	136	11.00615978240967	50	-1.626593470573425	-1.260869145393372	-1.832008600234985	2	0	3	0	0	4	3	5.8999991	1.1999998	.13573134	.042514086	-.40179974	1	2
1458	129	13.99589347839355		-2.706824064254761	-1.817177057266235	-2.850212574005127	4	1	2	0	1	3	3	7.7999992	.8999998	-.94449925	-.97568989	-.95810765		2
1463	102	8.147844314575195		-4.539542198181152	-3.847225666046143	-5.55792760848999	3	1	1	1	1	1	1	7.6293946e-07	1.3351440e-07	0	0	0		2
1465	133	8.279260635375977		-2.692525148391724	-2.070677995681763	-3.146199703216553	3	1	2	1	1	3	3	0	1.3351440e-07	0	0	0		2
1465	134	10.11909675598145	76.190475	-2.780922412872314	-1.979734659194946	-3.058154821395874	1	1	2	0	1	3	3	2.4999986	.42000014	-.088397264	.088044882	.090943336	2	2
1465	137	11.49897289276123	100	-2.28626012802124	-2.188417911529541	-2.77241587638855	2	1	2	1	1	4	3	3.5999985	.88000011	.40626502	.37378383	-.11773992	2	2
1465	142	14.02874755859375		-2.765074253082275	-1.888685584068298	-2.862496376037598	4	1	2	0	1	4	3	6.9999986	1.2200001	-.072549105	.28370333	.18199241		2
1482	115	9.100616455078125		-3.474332809448242	-1.065948486328125	-3.119619131088257	3	1	1	0	1	2	2	3.0517579e-06	1.9073487e-07	0	0	0		2
1482	117	11.17043113708496	0	-2.774567365646362	-1.180293440818787	-2.61200737953186	1	1	2	0	1	2	2	2.3000031	.72000021	.69976544	.50761175	-.11434495	1	2
1482	115	12.0903491973877	100	-3.647563219070435	-1.288926601409912	-3.267837285995483	2	1	1	0	1	2	2	3.100003	.40000018	-.17323041	-.14821815	-.22297812	2	2
1482	116	14.25872707366943		-4.030842304229736	-1.659170269966125	-3.709439992904663	4	1	1	0	1	2	2	4.5000029	.4200002	-.55650949	-.58982086	-.59322178		2
1622	126	8.969199180603027		-2.409982919692993	-3.178976774215698	-3.6110520362854	3	1	2	1	1	3	3	0	-3.8146972e-08	0	0	0		2
1622	134	11.00615978240967	85.714287	-1.722564220428467	-3.06762433052063	-2.920801162719727	1	0	3	1	1	3	3	2.599997	.85999995	.6874187	.69025087	.11135244	2	2
1622	136	11.99178600311279		-1.612295866012573	-2.8785719871521	-2.676950216293335	2	0	3	1	1	4	3	4.099997	1.2199999	.79768705	.93410182	.30040479		2
1622	139	14.02874755859375		-1.457399845123291	-2.251764535903931	-2.135486364364624	4	0	3	1	1	4	3	7.6999969	2.02	.95258307	1.4755657	.92721224		2
1643	132	9.034907341003418		-2.777738094329834	-1.402719020843506	-2.832231283187866	3	1	2	0	1	3	3	0	-1.1444092e-07	0	0	0		2
1643	132	11.07186889648438	85.714287	-2.255370855331421	-1.965364456176758	-2.697805166244507	1	1	2	0	1	3	3	1.0999969	.45999989	.52236724	.13442612	-.56264544	2	2
1643	132	11.99178600311279	100	-2.221970319747925	-1.788654208183289	-2.531010389328003	2	1	2	0	1	3	3	2.599997	.73999989	.55576777	.30122089	-.38593519	2	2
1643	133	14.09445571899414		-2.187179565429688	-1.892632842063904	-2.512205362319946	4	1	2	0	1	3	3	4.599997	1.0999999	.59055853	.32002592	-.48991382		2
1665	117	9.034907341003418		-4.293583393096924	-3.303601980209351	-4.931696891784668	3	1	1	1	1	2	2	1.5258789e-06	1.3351440e-07	0	0	0		2
1665	129	11.10472297668457	51.785713	-2.601305961608887	-3.413533210754395	-3.736695766448975	1	1	2	1	1	3	3	2.1000016	1.1000001	1.6922774	1.1950011	-.10993123	1	2
1665	130	12.0246410369873	100	-1.874157905578613	-3.608131885528564	-3.303948163986206	2	0	3	1	1	3	3	2.6000016	1.5600002	2.4194255	1.6277487	-.30452991	2	2
1665	134	14.09445571899414		-1.685583829879761	-4.131215572357178	-3.401242971420288	4	0	3	1	1	3	3	3.3000016	1.8000002	2.6079996	1.5304539	-.82761359		2
1707	112	8.114989280700684		-2.28972864151001	-1.945908904075623	-2.886413335800171	3	1	2	0	1	2	1	0	1.5258789e-07	0	0	0		2
1707	116	9.954825401306152	88	-1.175326466560364	-2.11848258972168	-2.057840347290039	1	0	3	1	1	2	2	1.899997	.96000016	1.1144022	.82857299	-.17257369	2	2
1707	119	11.13757705688477	85.714287	-.4963072240352631	-2.311823844909668	-1.599049687385559	2	0	3	1	0	2	2	2.7999969	1.5600002	1.7934214	1.2873636	-.36591494	2	2
1707	131	14.12730979919434		-.0068115033209324	-2.239742279052734	-1.080082058906555	4	0	3	1	0	3	3	6.1999969	2.6000001	2.282917	1.8063313	-.29383337		2
1744	119	9.034907341003418		-2.655906677246094	-3.793654203414917	-4.19539213180542	3	1	2	1	1	2	2	0	-1.5258789e-07	0	0	0		2
1744	126	11.10472297668457	100	-1.874282717704773	-3.370690584182739	-3.209541320800781	1	0	3	1	1	3	3	3.3	1.0299999	.78162396	.98585081	.42296362	2	2
1744	127	12.0246410369873		-1.910328984260559	-3.397821187973022	-3.197784662246704	2	0	3	1	1	3	3	4.1999998	1.1899998	.74557769	.99760747	.39583302		2
1744	131	14.09445571899414		-1.439360737800598	-3.204632759094238	-2.658020257949829	4	0	3	1	1	3	3	6.6999998	1.9499998	1.2165459	1.5373719	.58902144		2
1774	112	9.034907341003418		-2.876145124435425	-5.486562252044678	-5.729086875915527	3	1	2	1	1	2	1	0	-5.7220458e-08	0	0	0		2
1774	115	11.00615978240967	85.714287	-2.144056797027588	-5.643153667449951	-5.059444427490234	1	1	2	1	1	2	2	1.6999992	.66999996	.73208833	.66964245	-.15659142	2	2
1774	120	12.22176551818848	100	-2.280304670333862	-5.744116306304932	-5.098997592926025	2	1	2	1	1	2	2	2.5999992	.80999994	.59584045	.63008928	-.25755405	2	2
1774	127	15.14579010009766		-1.981923699378967	-5.75353479385376	-4.685415744781494	4	0	3	1	1	3	3	4.999999	1.4499999	.89422143	1.0436711	-.26697254		2
1786	136	9.067761421203613		-2.524897336959839	.5523649454116821	-1.605023503303528	3	1	2	0	0	4	3	0	-1.9073486e-08	0	0	0		2
1786	140	11.17043113708496	50	-2.044425487518311	.107745036482811	-1.453167676925659	1	1	2	0	0	4	3	1.6999969	.57999998	.48047185	.15185583	-.44461989	1	2
1786	140	12.0574951171875		-1.948261022567749	-.0492346659302711	-1.448873162269592	2	0	3	0	0	4	3	2.399997	.75999999	.57663631	.15615034	-.60159963		2
1786	142	14.12730979919434		-1.431290149688721	-.1574475169181824	-1.128481388092041	4	0	3	0	0	4	3	4.4999971	1.46	1.0936072	.47654212	-.70981246		2
1797	111	7.983572959899902		-4.083096981048584	-2.710501432418823	-4.483080387115479	3	1	1	1	1	2	1	1.5258789e-06	2.0980835e-07	0	0	0		2
1797	113	10.21765899658203	81.632652	-3.098837852478027	-3.294765949249268	-4.055640697479248	1	1	1	1	1	2	1	1.4000015	.66000021	.98425913	.42743969	-.58426452	2	2
1797	115	11.20328521728516	80.952377	-3.786534070968628	-3.330281257629395	-4.469223499298096	2	1	1	1	1	2	2	2.4000015	.5400002	.29656291	.013856888	-.61977983	2	2
1797	120	14.22587299346924		-2.892679929733276	-4.097875595092773	-4.204827308654785	4	1	2	1	1	2	2	3.5000014	1.1400002	1.1904171	.27825308	-1.3873742		2
1807	118	8.969199180603027		-3.270576477050781	-3.089772462844849	-4.129970550537109	3	1	1	1	1	2	2	0	1.1444092e-07	0	0	0		2
1807	119	11.00615978240967	59.722221	-2.524677038192749	-3.539804697036743	-3.771450042724609	1	1	2	1	1	2	2	1.3	.5800001	.74589944	.35852051	-.45003223	1	2
1807	121	12.12320327758789	50	-3.034981489181519	-3.440062046051025	-3.987823009490967	2	1	1	1	1	2	2	2.7	.60000014	.23559499	.14214754	-.35028958	1	2
1807	124	15.11293601989746		-2.5103440284729	-3.653947830200195	-3.639369964599609	4	1	2	1	1	2	2	5	1.2800001	.76023245	.49060059	-.56417537		2
1808	120	8.969199180603027		-2.50144100189209	-4.517039775848389	-4.645093441009521	3	1	2	1	1	2	2	7.6293946e-07	-1.9073487e-07	0	0	0		2
1808	128	11.03901481628418	35.714287	-1.489369511604309	-5.142103672027588	-4.189290046691895	1	0	3	1	1	3	3	.80000079	.61999983	1.0120715	.45580339	-.6250639	1	2
1808	128	11.99178600311279	64.285713	-1.78525173664093	-5.151449203491211	-4.309719562530518	2	0	3	1	1	3	3	1.7000008	.67999983	.71618927	.33537388	-.63440943	1	2
1808	129	15.21149921417236		-1.601384282112122	-5.143828868865967	-3.9730064868927	4	0	3	1	1	3	3	4.500001	1.3599998	.90005672	.67208695	-.62678909		2
1928	113	8.213552474975586		-2.74822735786438	-2.379365682601929	-3.51776123046875	3	1	2	1	1	2	1	0	-2.0980835e-07	0	0	0		2
1928	117	10.05338764190674	88.571426	-2.285624980926514	-2.854575634002686	-3.376050233840942	1	1	2	1	1	2	2	1.0999985	.41999978	.46260238	.141711	-.47520995	2	2
1928	120	11.03901481628418	95.238098	-1.244230985641479	-2.74303150177002	-2.448056936264038	2	0	3	1	1	2	2	2.4999986	1.2399998	1.5039964	1.0697043	-.36366582	2	2
1928	125	14.45585250854492		-1.942399263381958	-2.95305609703064	-2.957314252853394	4	0	3	1	1	3	3	5.4999986	1.4099998	.80582809	.56044698	-.57369041		2
1929	116	8.213552474975586		-2.799985408782959	-2.031831502914429	-3.198616981506348	3	1	2	1	1	2	2	0	-1.5258789e-07	0	0	0		2
1929	118	10.05338764190674	88.888885	-2.297091484069824	-2.470108985900879	-3.014706134796143	1	1	2	1	1	2	2	1.2999985	.48999986	.50289392	.18391085	-.43827748	2	2
1929	120	11.03901481628418	94.444443	-2.446130514144897	-2.139253377914429	-2.875925779342651	2	1	2	1	1	2	2	3.1999984	.76999986	.35385489	.3226912	-.10742188	2	2
1929	126	14.45585250854492		-1.880336999893188	-2.46011757850647	-2.537008762359619	4	0	3	1	1	3	3	5.9999986	1.6099999	.91964841	.66160822	-.42828608		2
1933	114	8.213552474975586		-2.363122463226318	-3.221209287643433	-3.88814377784729	3	1	2	1	1	2	1	0	5.7220458e-08	0	0	0		2
1933	119	10.05338764190674	100	-2.451212167739868	-3.70465350151062	-4.152270793914795	1	1	2	1	1	2	2	.99999845	.16000006	-.088089705	-.26412702	-.48344421	2	2
1933	121	11.23613929748535	100	-1.924795269966125	-3.895254850387573	-3.794903993606567	2	0	3	1	1	2	2	1.7999985	.56000006	.43832719	.093239784	-.67404556	2	2
1933	103	15.34291553497314		-4.609546661376953	-4.709346771240234		4	1	1	1		1	1	3.4999986	-.27999994	-2.2464242		-1.4881375		2
1949	129	9.002053260803223		-2.117398023605347	-1.235409379005432	-2.236344575881958	3	1	2	0	1	3	3	3.0517579e-06	-3.8146972e-08	0	0	0		2
1949	141	11.07186889648438	100	-1.00338089466095	-1.64075767993927	-1.577930927276611	1	0	3	0	0	4	3	1.600003	.96999997	1.1140171	.65841365	-.4053483	2	2
1949	143	11.99178600311279		-.9340772032737732	-1.573772192001343	-1.456785798072815	2	0	3	0	0	4	3	2.8000031	1.26	1.1833208	.77955878	-.33836281		2
1949	146	14.06160163879395		-1.006021499633789	-1.176442503929138	-1.269031524658203	4	0	3	0	0	4	3	6.0000029	1.8299999	1.1113765	.96731305	.058966875		2
1953	126	8.969199180603027		-1.910925030708313	-1.930117726325989	-2.488846778869629	3	0	3	0	1	3	3	1.5258789e-06	-2.2888183e-07	0	0	0		2
1953	135	11.03901481628418	80	-.9646899104118347	-2.353742837905884	-1.954656839370728	1	0	3	1	0	3	3	1.5000015	.83999979	.94623512	.53418994	-.42362511	2	2
1953	135	11.99178600311279		-1.209638237953186	-2.163036584854126	-1.977538585662842	2	0	3	1	0	3	3	3.0000014	.99999976	.70128679	.51130819	-.23291886		2
1953	126	14.02874755859375		-2.311967611312866	-2.816554069519043	-3.047132253646851	4	1	2	1	1	3	3	3.5000014	.44999978	-.40104258	-.55828547	-.88643634		2
1978	114	9.199178695678711		-2.846473932266235	-2.973775863647461	-3.94994854927063	3	1	2	1	1	2	1	0	1.9073487e-07	0	0	0		2
1978	119	11.26899337768555	100	-2.914065837860107	-2.883264064788818	-3.771238088607788	1	1	2	1	1	2	2	2.5999992	.44000018	-.067591906	.17871046	.090511799	2	2
1978	116	12.0574951171875		-4.653143882751465	-2.864585638046265	-4.975783824920654	2	1	1	1	1	2	2	3.4999993	-.1599998	-1.80667	-1.0258353	.10919023		2
1978	116	14.02874755859375		-3.18379807472229	-3.282140493392944	-4.114120006561279	4	1	1	1	1	2	2	4.3999991	.62000018	-.33732414	-.16417146	-.30836463		2
1979	134	9.232032775878906		-2.641086339950562	-2.431938886642456	-3.275610685348511	3	1	2	1	1	3	3	0	2.2888183e-07	0	0	0		2
1979	138	11.10472297668457	89.285713	-2.203124046325684	-2.599524259567261	-2.96956992149353	1	1	2	1	1	4	3	1.799997	.56000024	.43796229	.30604076	-.16758537	2	2
1979	132	12.0574951171875		-2.825468063354492	-2.739399909973145	-3.431768894195557	2	1	2	1	1	3	3	2.4999969	.37000024	-.18438172	-.15615821	-.30746102		2
1979	137	14.09445571899414		-2.417728900909424	-3.043487787246704	-3.247828722000122	4	1	2	1	1	4	3	3.7999969	.82000023	.22335744	.027781963	-.6115489		2
1986	125	9.034907341003418		-3.212279319763184	-2.679898977279663	-3.82445764541626	3	1	1	1	1	3	3	0	7.6293944e-08	0	0	0		2
1986	130	11.26899337768555		-2.950173616409302	-3.061313390731812	-3.745264291763306	1	1	2	1	1	3	3	1.7	.43000007	.2621057	.079193354	-.38141441		2
1986	125	13.10882949829102		-3.499182462692261	-3.143515110015869	-4.075016021728516	2	1	1	1	1	3	3	3.4000001	.47000009	-.28690314	-.25055838	-.46361613		2
1986	130	14.09445571899414		-2.481752395629883	-2.922629117965698	-3.222501277923584	4	1	2	1	1	3	3	4.9000001	1.2500001	.73052692	.60195637	-.24273014		2
1999	124	8.969199180603027		-2.259367227554321	-1.930117726325989	-2.730400562286377	3	1	2	0	1	2	2	1.5258789e-06	7.6293944e-08	0	0	0		2
1999	131	11.03901481628418	50	-2.696647882461548	-1.495785474777222	-2.694781541824341	1	1	2	0	1	3	3	3.5000014	.42000008	-.43728065	.03561902	.43433225	1	2
1999	132	11.99178600311279		-2.772564649581909	-1.784223794937134	-2.866431713104248	2	1	2	0	1	3	3	3.9000015	.45000008	-.51319742	-.13603115	.14589393		2
1999	133	14.02874755859375		-2.735147476196289	-1.686975002288818	-2.741384744644165	4	1	2	0	1	3	3	6.3000016	.88000005	-.47578025	-.010984182	.24314272		2
2058	117	11.07186889648438		-3.924973011016846	-1.597887396812439	-3.573636054992676	3	1	1	0	1	2	2	0	9.5367433e-08	0	0	0		2
2058	122	13.17453765869141	86.666664	-2.944719314575195	-1.7737056016922	-2.944503545761108	1	1	2	0	1	2	2	1.8999984	.81000012	.9802537	.62913251	-.1758182	2	2
2058	124	14.09445571899414	100	-3.112554550170898	-1.834901332855225	-3.071952342987061	2	1	1	0	1	2	2	2.6999984	.85000008	.81241846	.50168371	-.23701394	2	2
2058	130	17.11704254150391		-2.42196798324585	-1.763512015342712	-2.549243211746216	4	1	2	0	1	3	3	5.7999983	1.7500001	1.503005	1.0243928	-.16562462		2
2084	103	9.034907341003418		-3.641116380691528	-4.729208946228027	-5.564205169677734	3	1	1	1	1	1	1	0	-2.0980835e-07	0	0	0		2
2084	106	12.0574951171875	100	-3.554548501968384	-4.757023811340332	-5.209927558898926	1	1	1	1	1	1	1	3.0999985	.62999982	.086567879	.35427761	-.027814865	2	2
2084	112	13.14168357849121		-3.473869323730469	-4.841860771179199	-5.14277172088623	2	1	1	1	1	2	1	3.8999984	.80999976	.16724706	.42143345	-.11265182		2
2084	119	14.98151969909668		-2.89074182510376	-4.556925773620605	-4.469671249389648	4	1	2	1	1	2	2	6.1999984	1.4899998	.75037456	1.0945339	.17228317		2
2087	133	9.264886856079102		-2.060923099517822	-4.313218593597412	-4.148596286773682	3	1	2	1	1	3	3	1.5258789e-06	1.5258789e-07	0	0	0		2
2087	121	11.10472297668457		-3.545985698699951	-4.01332950592041	-4.759157180786133	1	1	1	1	1	2	2	2.7000015	-.099999845	-1.4850626	-.61056089	.29988909		2
2087	112	12.0246410369873		-4.267950057983398	-4.239063262939453	-5.317746639251709	2	1	1	1	1	2	1	3.1000016	-.31999984	-2.207027	-1.1691504	.074155331		2
2087	104	13.17453765869141			-4.648627281188965		4			1		1	1	3.2000015	-.91999984			-.33540869		2
2090	119	9.067761421203613		-2.960847616195679	-3.156338930130005	-4.187251567840576	3	1	2	1	1	2	2	1.5258789e-06	3.8146972e-08	0	0	0		2
2090	114	11.07186889648438	100	-3.850624322891235	-3.430910587310791	-4.876607418060303	1	1	1	1	1	2	1	1.6000016	-.079999961	-.88977671	-.68935585	-.27457166	2	2
2090	115	12.18891143798828		-3.671921730041504	-3.73083233833313	-4.899204730987549	2	1	1	1	1	2	2	2.0000014	.06000004	-.71107411	-.71195316	-.57449341		2
2090	129	14.02874755859375		-2.257037162780762	-3.542786836624146	-3.60233998298645	4	1	2	1	1	3	3	4.3000016	1.12	.70381045	.58491158	-.38644791		2
2102	123	9.100616455078125		-2.100780725479126	-1.933394193649292	-2.676520586013794	3	1	2	0	1	2	2	1.5258789e-06	0	0	0	0		2
2102	122	10.97330570220947	38.095238	-2.477607727050781	-2.197863101959229	-3.010374069213867	1	1	2	1	1	2	2	1.6000016	.1	-.376827	-.33385348	-.26446891	1	2
2102	123	12.0574951171875	0	-2.349450349807739	-2.399129629135132	-2.990963697433472	2	1	2	1	1	2	2	2.3000016	.28999999	-.24866962	-.31444311	-.46573544	1	2
2102	130	16.0328540802002		-1.902593016624451	-2.339216947555542	-2.536665916442871	4	0	3	1	1	3	3	6.5000014	1.27	.19818771	.13985467	-.40582275		2
2139	128	9.034907341003418		-1.998307704925537	-.9869908690452576	-2.015771150588989	3	0	3	0	1	3	3	0	1.3351440e-07	0	0	0		2
2139	134	12.18891143798828		-1.039281487464905	-1.371987223625183	-1.422092795372009	1	0	3	0	0	3	3	2.899997	1.1500001	.95902622	.59367836	-.38499635		2
2139	136	13.10882949829102		-1.803661584854126	-1.498451590538025	-2.012824296951294	2	0	3	0	1	4	3	3.599997	.79000014	.19464612	.0029468536	-.51146072		2
2139	139	14.02874755859375		-1.548283696174622	-1.404580235481262	-1.770171284675598	4	0	3	0	0	4	3	4.7999969	1.1700001	.45002401	.24559987	-.41758937		2
2171	120	8.049281120300293		-4.103172302246094	-2.70391058921814	-4.487357139587402	3	1	1	1	1	2	2	3.0517579e-06	-1.9073486e-08	0	0	0		2
2171	121	10.11909675598145	100	-3.22739052772522	-3.158743858337402	-4.061598777770996	1	1	1	1	1	2	2	1.5000031	.63	.87578177	.42575836	-.45483327	2	2
2171	121	11.07186889648438	100	-3.221101999282837	-3.31269645690918	-4.092535495758057	2	1	1	1	1	2	2	2.2000031	.75999999	.8820703	.39482164	-.60878587	2	2
2171	130	14.06160163879395		-1.803908944129944	-3.434035301208496	-3.0533287525177	4	0	3	1	1	3	3	4.900003	1.98	2.2992635	1.4340284	-.73012471		2
2190	118	9.034907341003418		-2.390096187591553	-2.354102849960327	-3.177449464797974	3	1	2	1	1	2	2	0	-9.5367433e-08	0	0	0		2
2190	123	11.03901481628418	100	-2.170177698135376	-2.029563188552856	-2.676478385925293	1	1	2	1	1	2	2	3.2	.69999993	.21991849	.50097108	.32453966	2	2
2190	126	12.0574951171875	100	-1.893529891967773	-2.050037384033203	-2.441433191299438	2	0	3	1	1	3	3	4.3000002	1.05	.4965663	.73601627	.30406547	2	2
2190	128	14.02874755859375		-2.265269994735718	-2.165084838867188	-2.727012872695923	4	1	2	1	1	3	3	6.0999999	1.1499999	.12482619	.45043659	.18901801		2
2222	133	9.067761421203613		-3.679655313491821	-.9614545702934265	-3.145641088485718	3	1	1	0	1	3	3	0	-1.9073487e-07	0	0	0		2
2222	137	11.17043113708496	100	-2.191178560256958	-1.347021222114563	-2.261669635772705	1	1	2	0	1	4	3	1.6999985	1.0699998	1.4884768	.88397145	-.38556665	2	2
2222	139	12.12320327758789	100	-2.271666288375854	-1.299222946166992	-2.264837980270386	2	1	2	0	1	4	3	2.8999984	1.2399998	1.407989	.88080311	-.33776838	2	2
2222	141	15.11293601989746		-2.809648513793945	-1.170043587684631	-2.541227579116821	4	1	2	0	1	4	3	6.3999987	1.4999998	.8700068	.60441351	-.20858902		2
2224	106	8.114989280700684		-3.542447328567505	-2.958237171173096	-4.53978443145752	3	1	1	1	1	1	1	0	1.7166138e-07	0	0	0		2
2224	113	9.987679481506348	100	-2.477449178695679	-3.228993654251099	-3.801751136779785	1	1	2	1	1	2	1	1.5999985	.74000019	1.0649981	.73803329	-.27075648	2	2
2224	116	11.07186889648438	100	-1.816735863685608	-3.074426412582397	-3.105643033981323	2	0	3	1	1	2	2	3.1999984	1.3700001	1.7257115	1.4341414	-.11618924	2	2
2224	126	14.09445571899414		-1.987114310264587	-2.7478928565979	-2.870421171188354	4	0	3	1	1	3	3	7.1999984	2.0200002	1.555333	1.6693633	.21034431		2
2226	97	9.034907341003418			-5.976614952087402		3			1		1	1	1.5258789e-06	-7.6293944e-08			0		2
2226	108	10.97330570220947	100	-3.369818210601807			1	1	1			1	1	1.9000015	1.02				2	2
2226	111	12.0574951171875		-3.504854202270508	-5.891937255859375		2	1	1	1		2	1	3.2000015	1.2399999			.084677696		2
2226	117	13.93018436431885		-3.063414812088013	-5.971672534942627	-5.666867733001709	4	1	1	1	1	2	2	4.6000013	1.6899999			.0049424171		2
2230	131	9.002053260803223		-2.612204313278198	-1.235409379005432	-2.577836036682129	3	1	2	0	1	3	3	3.0517579e-06	1.9073487e-07	0	0	0		2
2230	136	11.99178600311279	100	-1.847231388092041	-1.405411005020142	-2.024176836013794	1	0	3	0	1	4	3	3.2000031	1.0200002	.76497293	.5536592	-.17000163	2	2
2230	137	13.14168357849121		-1.913220047950745	-1.471788883209229	-2.076421737670898	2	0	3	0	1	4	3	4.3000031	1.1800002	.69898427	.5014143	-.2363795		2
2230	142	15.01437377929688		-2.03617525100708	-1.328030467033386	-2.073822975158691	4	1	2	0	1	4	3	6.6000032	1.5000002	.57602906	.50401306	-.092621088		2
2238	128	8.279260635375977		-2.77242374420166	-3.108721733093262	-3.86606764793396	3	1	2	1	1	3	3	1.5258789e-06	1.5258789e-07	0	0	0		2
2238	129	10.11909675598145	66.666664	-2.487410306930542	-2.722073793411255	-3.292459011077881	1	1	2	1	1	3	3	3.1000016	.73000014	.28501344	.57360864	.38664794	1	2
2238	131	11.03901481628418	14.285714	-2.843803405761719	-2.696925640106201	-3.468433856964111	2	1	2	1	1	3	3	4.2000017	.76000017	-.071379662	.39763379	.41179609	1	2
2238	133	14.02874755859375		-2.935175180435181	-3.260317325592041	-3.730151653289795	4	1	2	1	1	3	3	5.9000015	1.0200001	-.16275144	.13591599	-.15159559		2
2259	130	8.312114715576172		-1.645522713661194	-2.054656982421875	-2.476505041122437	3	0	3	1	1	3	3	0	-1.9073486e-08	0	0	0		2
2259	137	11.99178600311279	100	-1.126833081245422	-2.099390029907227	-1.904832720756531	1	0	3	1	0	4	3	4.2999969	1.14	.51868963	.57167232	-.044733047	2	2
2259	139	13.14168357849121		-1.616660594940186	-2.079697132110596	-2.219303846359253	2	0	3	1	1	4	3	5.599997	1.0799999	.028862119	.25720119	-.02504015		2
2259	139	16.16427040100098		-1.742991328239441	-2.526401042938232	-2.52562427520752	4	0	3	1	1	4	3	7.3999968	1.3199999	-.097468615	-.049119234	-.47174406		2
2265	125	9.199178695678711		-2.190191268920898	-3.524477005004883	-3.674300193786621	3	1	2	1	1	3	3	0	-3.8146972e-08	0	0	0		2
2265	128	11.03901481628418	100	-1.991880536079407	-3.554883003234863	-3.413038015365601	1	0	3	1	1	3	3	1.9999969	.49999997	.19831073	.26126218	-.030405998	2	2
2265	130	11.99178600311279		-2.148089170455933	-3.678287982940674	-3.54024600982666	2	1	2	1	1	3	3	2.6999969	.55999994	.042102098	.13405418	-.15381098		2
2265	134	14.02874755859375		-1.883689999580383	-3.098948955535889	-2.911380052566528	4	0	3	1	1	3	3	6.099997	1.36	.30650127	.76292014	.42552805		2
2282	123	8.213552474975586		-2.151071786880493	-3.347486019134521	-3.836573123931885	3	1	2	1	1	2	2	1.5258789e-06	-1.5258789e-07	0	0	0		2
2282	124	10.08624267578125	100	-3.025481462478638	-3.314946889877319	-4.263951301574707	1	1	1	1	1	2	2	2.3000016	.069999844	-.87440968	-.42737818	.032539129	2	2
2282	124	11.00615978240967	100	-2.38637375831604	-3.601099967956543	-3.930935859680176	2	1	2	1	1	2	2	2.6000016	.40999985	-.23530197	-.094362736	-.25361395	2	2
2282	127	14.02874755859375		-2.845712661743164	-3.766197919845581	-4.208247184753418	4	1	2	1	1	3	3	5.2000017	.66999984	-.69464087	-.37167406	-.4187119		2
2297	135	8.114989280700684		-2.48682427406311	-2.15416407585144	-3.066582202911377	3	1	2	1	1	3	3	0	1.5258789e-07	0	0	0		2
2297	136	9.954825401306152	53.57143	-1.947544574737549	-2.375473976135254	-2.72226619720459	1	0	3	1	1	4	3	1.8	.62000012	.5392797	.34431601	-.2213099	1	2
2297	136	11.13757705688477	100	-1.977347135543823	-2.615105867385864	-2.820296049118042	2	0	3	1	1	4	3	2.5999999	.76000017	.50947714	.24628615	-.46094179	2	2
2297	139	14.06160163879395		-2.304682493209839	-2.506809711456299	-2.868700742721558	4	1	2	1	1	4	3	5.9000001	1.2000002	.18214178	.19788146	-.35264564		2
2303	104	9.034907341003418			-2.230009317398071	-5.554598331451416	3			1	1	1	1	0	-1.7166138e-07		0	0		2
2303	102	11.03901481628418	83.928574		-2.386297225952148	-5.597313404083252	1			1	1	1	1	1.9999969	.25999984		-.042715073	-.15628791	2	2
2303	104	12.0574951171875	100		-2.787009716033936	-5.463663101196289	2			1	1	1	1	2.099997	.45999983		.09093523	-.5570004	2	2
2303	116	15.17864513397217		-4.856634140014648	-2.840204000473022	-5.019529819488525	4	1	1	1	1	2	2	5.099997	1.0999998		.53506851	-.61019468		2
2314	99	8.082135200500488		-4.207582950592041	-4.33354377746582		3	1	1	1		1	1	1.5258789e-06	9.5367433e-08	0		0		2
2314	105	10.34907627105713	80.35714	-3.827978372573853	-4.158176898956299	-5.531290054321289	1	1	1	1	1	1	1	3.0000014	.67000008	.37960458		.17536688	2	2
2314	106	11.26899337768555	25	-4.832328319549561	-4.184889316558838		2	1	1	1		1	1	3.9000015	.47000009	-.62474537		.14865446	1	2
2314	101	16.09856224060059			-5.361709594726563		4			1		1	1	5.1000013	.59000009			-1.0281658		2
2328	120	8.969199180603027		-2.634391784667969	-3.535793542861938	-4.00535774230957	3	1	2	1	1	2	2	0	1.9073487e-07	0	0	0		2
2328	130	11.03901481628418	85.714287	-2.152210474014282	-3.511985063552856	-3.496252059936523	1	1	2	1	1	3	3	2.4000001	.70000017	.48218131	.50910568	.023808479	2	2
2328	133	11.99178600311279		-1.458302140235901	-3.720378398895264	-3.08580493927002	2	0	3	1	1	3	3	2.9000001	1.1600002	1.1760896	.9195528	-.18458486		2
2328	134	14.02874755859375		-2.123348712921143	-2.937580347061157	-2.985184192657471	4	1	2	1	1	3	3	6.8000002	1.5600002	.51104307	1.0201735	.5982132		2
2353	107	9.13347053527832		-2.977447032928467	-3.849267482757568	-4.770556449890137	3	1	2	1	1	1	1	0	-1.9073486e-08	0	0	0		2
2353	114	11.00615978240967	78.571426	-2.405783414840698	-4.116744041442871	-4.363962650299072	1	1	2	1	1	2	1	1.4	.50999999	.57166362	.4065938	-.26747656	2	2
2353	118	12.0903491973877		-2.487386703491211	-4.312289714813232	-4.490942001342773	2	1	2	1	1	2	2	2	.58999997	.49006033	.27961445	-.46302223		2
2353	126	14.16016387939453		-2.124032497406006	-4.554546356201172	-4.268503665924072	4	1	2	1	1	3	3	3.3	1.01	.85341454	.50205278	-.70527887		2
2369	113	9.199178695678711		-2.515176057815552	-3.179879426956177	-3.865746259689331	3	1	2	1	1	2	1	0	0	0	0	0		2
2369	126	11.03901481628418	100	-1.87682580947876	-3.139402627944946	-3.199763298034668	1	0	3	1	1	3	3	2.1999993	.73000002	.63835025	.66598296	.040476799	2	2
2369	126	12.18891143798828	100	-1.74213171005249	-2.995904207229614	-2.923233985900879	2	0	3	1	1	3	3	3.7999992	1.11	.77304435	.94251227	.18397522	2	2
2369	126	14.02874755859375		-2.124319553375244	-2.68637752532959	-2.936066389083862	4	1	2	1	1	3	3	6.499999	1.39	.3908565	.92967987	.4935019		2
2377	127	8.049281120300293		-2.351470708847046	-3.383472919464111	-3.794478178024292	3	1	2	1	1	3	3	0	1.5258789e-07	0	0	0		2
2377	130	10.57905578613281	81.481483	-2.902653455734253	-3.209797620773315	-3.845921754837036	1	1	2	1	1	3	3	3.3999991	.42000017	-.55118275	-.051443577	.1736753	2	2
2377	131	11.03901481628418	77.777779	-2.89008355140686	-3.254597902297974	-3.836509466171265	2	1	2	1	1	3	3	3.7999992	.50000018	-.53861284	-.042031288	.12887502	2	2
2377	134	14.06160163879395		-2.18403697013855	-3.434035301208496	-3.31804633140564	4	1	2	1	1	3	3	6.3999991	1.3400002	.16743374	.47643185	-.050562382		2
2379	111	9.46201229095459		-3.722522497177124	-3.102371215820313	-4.66208553314209	3	1	1	1	1	2	1	0	-1.5258789e-07	0	0	0		2
2379	114	11.26899337768555	85.714287	-3.49976634979248	-3.47491192817688	-4.63852596282959	1	1	1	1	1	2	1	1.0999992	.27999985	.22275615	.02355957	-.37254071	2	2
2379	115	12.0246410369873	100	-3.426249265670776	-3.35560131072998	-4.441356658935547	2	1	1	1	1	2	2	2.1999993	.49999985	.29627323	.22072887	-.25323009	2	2
2379	117	17.01848030090332		-3.729989051818848	-3.856220245361328	-4.872528553009033	4	1	1	1	1	2	2	5.499999	.89999986	-.0074665546	-.21044302	-.75384903		2
2392	135	8.016427040100098		-1.676083326339722	-2.049936056137085	-2.447852849960327	3	0	3	1	1	3	3	1.5258789e-06	7.6293944e-08	0	0	0		2
2392	141	10.15195083618164	92.85714	-1.777167320251465	-1.254926562309265	-1.960307002067566	1	0	3	0	0	4	3	4.5000014	.84000009	-.10108399	.48754585	.79500949	2	2
2392	140	11.99178600311279	85.714287	-1.405323147773743	-1.994675397872925	-2.024176836013794	2	0	3	0	1	4	3	4.9000015	1.1400001	.27076018	.42367601	.055260658	2	2
2392	140	16.13141632080078		-1.445483088493347	-2.256900310516357	-2.098596811294556	4	0	3	1	1	4	3	8.4000015	1.7800001	.23060024	.34925604	-.20696425		2
2409	112	8.969199180603027		-2.795557260513306	-1.864609599113464	-3.143364191055298	3	1	2	0	1	2	1	1.5258789e-06	1.5258789e-07	0	0	0		2
2409	116	11.03901481628418	100	-2.761545896530151	-2.267385959625244	-3.258630752563477	1	1	2	1	1	2	2	1.5000015	.28000015	.034011364	-.11526656	-.40277636	2	2
2409	121	12.22176551818848		-2.876636505126953	-2.236175537109375	-3.268437385559082	2	1	2	1	1	2	2	2.9000015	.46000016	-.081079245	-.12507319	-.37156594		2
2409	124	14.94866561889648		-2.874644756317139	-2.285082340240479	-3.231181144714355	4	1	2	1	1	2	2	5.6000013	.90000015	-.079087496	-.087816954	-.42047274		2
2410	123	9.002053260803223		-3.058012723922729	-.8056392073631287	-2.677753925323486	3	1	1	0	1	2	2	3.0517579e-06	-1.9073486e-08	0	0	0		2
2410	124	11.07186889648438	100	-2.650707244873047	-1.29200553894043	-2.58918833732605	1	1	2	0	1	2	2	1.4000031	.43999997	.40730548	.088565588	-.48636633	2	2
2410	124	11.99178600311279	100	-2.760684728622437	-1.477918386459351	-2.743494033813477	2	1	2	0	1	2	2	2.0000031	.47999999	.297328	-.065740108	-.67227918	2	2
2410	122	14.06160163879395		-3.112974405288696	-1.842723608016968	-3.158219337463379	4	1	1	0	1	2	2	3.3000031	.49999997	-.054961681	-.48046541	-1.0370843		2
2438	133	9.232032775878906		-2.709106922149658	-2.165582180023193	-3.162217140197754	3	1	2	1	1	3	3	0	-1.7166138e-07	0	0	0		2
2438	136	11.07186889648438	96.428574	-3.010840177536011	-2.32668137550354	-3.36544394493103	1	1	1	1	1	4	3	1.7999985	.17999983	-.30173326	-.2032268	-.1610992	2	2
2438	129	11.99178600311279		-3.236642360687256	-2.583939790725708	-3.622735738754272	2	1	1	1	1	3	3	2.1999984	.13999982	-.52753544	-.4605186	-.41835761		2
2438	134	14.06160163879395		-2.913008451461792	-3.071207761764526	-3.603602886199951	4	1	2	1	1	3	3	3.0999985	.45999983	-.20390153	-.44138575	-.90562558		2
2607	122	9.363450050354004		-2.888471603393555	-3.670665502548218	-4.523646831512451	3	1	2	1	1	2	2	0	-9.5367433e-08	0	0	0		2
2607	130	10.97330570220947	66.666664	-2.351361274719238	-3.78557300567627	-4.053421974182129	1	1	2	1	1	3	3	1.4999993	.51999992	.53711033	.47022486	-.1149075	1	2
2607	131	12.0246410369873	100	-2.517162561416626	-3.704936027526855	-4.029133319854736	2	1	2	1	1	3	3	2.7999992	.68999988	.37130904	.49451351	-.034270525	2	2
2607	132	14.06160163879395		-2.248037099838257	-3.889283895492554	-3.84576678276062	4	1	2	1	1	3	3	4.2999992	1.0999999	.6404345	.67788005	-.21861839		2
2609	124	9.034907341003418		-3.022204637527466	-1.788894772529602	-3.164880275726318	3	1	1	0	1	2	2	0	-2.0980835e-07	0	0	0		2
2609	125	11.20328521728516	83.333336	-3.319952964782715	-1.619899034500122	-3.177983999252319	1	1	1	0	1	3	3	3	.37999979	-.29774833	-.013103724	.16899574	2	2
2609	125	12.22176551818848	100	-3.879557847976685	-2.015705585479736	-3.726606607437134	2	1	1	1	1	3	3	3.2	.13999979	-.85735321	-.56172633	-.22681081	2	2
2609	128	17.31416893005371		-3.06887412071228	-2.583963632583618	-3.389914751052856	4	1	1	1	1	3	3	6.6999998	1.1199998	-.046669483	-.22503448	-.79506886		2
2623	126	8.969199180603027		-2.453939199447632	-1.840913534164429	-2.812252759933472	3	1	2	0	1	3	3	0	1.9073486e-08	0	0	0		2
2623	128	11.10472297668457	100	-2.790053129196167	-1.914042830467224	-2.982746124267578	1	1	2	0	1	3	3	2.399997	.27000001	-.33611393	-.17049336	-.073129296	2	2
2623	131	11.99178600311279		-2.161218881607056	-2.120946407318115	-2.627047300338745	2	1	2	1	1	3	3	2.899997	.70000005	.29272032	.18520546	-.28003287		2
2623	136	14.06160163879395		-1.766665697097778	-2.708380460739136	-2.604290246963501	4	0	3	1	1	4	3	3.599997	1.0600001	.6872735	.20796251	-.86746693		2
2625	131	9.13347053527832		-2.043491363525391	-1.310634016990662	-2.221083402633667	3	1	2	0	1	3	3	3.0517579e-06	0	0	0	0		2
2625	133	11.00615978240967	75	-1.712530612945557	-1.908636331558228	-2.236440658569336	1	0	3	0	1	3	3	.90000308	.36000001	.33096075	-.015357256	-.59800231	2	2
2625	135	12.22176551818848	100	-1.861244201660156	-1.471106171607971	-2.061329364776611	2	0	3	0	1	3	3	3.3000031	.73000002	.18224716	.15975404	-.16047215	2	2
2625	135	15.14579010009766		-2.273898124694824	-1.498365640640259	-2.319710493087769	4	1	2	0	1	3	3	6.3000031	1	-.23040676	-.09862709	-.18773162		2
2631	133	9.067761421203613		-2.070666313171387	-2.386225938796997	-2.866982221603394	3	1	2	1	1	3	3	3.0517579e-06	0	0	0	0		2
2631	137	11.03901481628418	78.571426	-2.191881418228149	-2.310844898223877	-2.797876596450806	1	1	2	1	1	4	3	2.5000031	.41999999	-.12121511	.069105625	.075381041	2	2
2631	138	12.18891143798828		-2.679835557937622	-1.875034332275391	-2.844550848007202	2	1	2	0	1	4	3	4.8000031	.57999998	-.60916924	.022431374	.51119161		2
2631	139	14.02874755859375		-2.129092931747437	-2.251764535903931	-2.609933137893677	4	1	2	1	1	4	3	5.8000031	1.0700001	-.058426619	.25704908	.1344614		2
2639	123	9.396304130554199		-3.643277168273926	-1.768437385559082	-3.550389289855957	3	1	1	0	1	2	2	0	7.6293944e-08	0	0	0		2
2639	126	13.07597541809082		-1.974624752998352	-2.800930976867676	-2.837670564651489	1	0	3	1	1	3	3	1.7	1.1500001	1.6686524	.71271873	-1.0324936		2
2639	129	13.99589347839355		-1.540063738822937	-3.086342573165894	-2.663233518600464	2	0	3	1	1	3	3	1.9	1.4400001	2.1032133	.88715577	-1.3179052		2
2639	136	15.14579010009766		-1.789867401123047	-2.877355575561523	-2.686310052871704	4	0	3	1	1	4	3	3.5	1.6	1.8534098	.86407924	-1.1089182		2
2642	123	8.049281120300293		-1.665988206863403	-3.852209806442261	-3.938092947006226	3	0	3	1	1	2	2	0	0	0	0	0		2
2642	112	10.15195083618164	100	-2.890551805496216	-4.07211446762085	-4.781461238861084	1	1	2	1	1	2	1	1.8999993	-.12	-1.2245636	-.84336829	-.21990466	2	2
2642	121	11.07186889648438	100	-1.838250398635864	-4.06466007232666	-3.882550716400146	2	0	3	1	1	2	2	2.8999991	.54000002	-.17226219	.055542231	-.21245027	2	2
2642	127	14.06160163879395		-2.061613082885742	-4.038124561309814	-3.815786600112915	4	1	2	1	1	3	3	5.8999991	1.02	-.39562488	.12230635	-.18591475		2
2644	129	8.082135200500488		-2.899583339691162	-1.817631602287292	-3.143169164657593	3	1	2	0	1	3	3	3.0517579e-06	9.5367433e-08	0	0	0		2
2644	125	10.18480491638184	100	-3.300657033920288	-2.057433605194092	-3.449122428894043	1	1	1	1	1	3	3	2.100003	.1900001	-.40107369	-.30595326	-.239802	2	2
2644	114	11.17043113708496	100	-3.514905452728271	-2.545063972473145	-3.823140144348145	2	1	1	1	1	2	1	2.100003	.090000093	-.61532211	-.67997098	-.72743237	2	2
2644	115	14.02874755859375		-3.023694753646851	-3.341001510620117	-3.837702751159668	4	1	1	1	1	2	2	3.100003	.50000012	-.12411141	-.69453359	-1.5233699		2
2645	130	7.950718879699707		-4.052559375762939	-1.783578991889954	-3.888315916061401	3	1	1	0	1	3	3	1.5258789e-06	7.6293944e-08	0	0	0		2
2645	132	10.05338764190674	100	-3.511384725570679	-2.120338201522827	-3.631398439407349	1	1	1	1	1	3	3	1.9000015	.56000006	.54117465	.25691748	-.33675921	2	2
2645	132	11.03901481628418	100	-3.591124296188354	-2.26794695854187	-3.721744775772095	2	1	1	1	1	3	3	2.7000015	.66000009	.46143508	.16657114	-.48436797	2	2
2645	150	14.02874755859375		-1.035175085067749	-1.929027676582336	-1.662192940711975	4	0	3	0	0	4	3	6.7000017	2.8300002	3.0173843	2.2261229	-.14544868		2
2657	130	7.983572959899902		-2.34853982925415	-1.622032046318054	-2.657232284545898	3	1	2	0	1	3	3	0	-7.6293944e-08	0	0	0		2
2657	131	10.02053356170654	100	-1.487152695655823	-2.19072699546814	-2.286853551864624	1	0	3	1	1	3	3	1.3	.70999992	.86138713	.37037873	-.56869495	2	2
2657	132	10.97330570220947	100	-1.803081870079041	-2.06427788734436	-2.389299154281616	2	0	3	1	1	3	3	2.7	.80999994	.54545796	.26793313	-.44224584	2	2
2657	141	14.09445571899414		-1.454443693161011	-2.197477340698242	-2.102929353713989	4	0	3	1	1	4	3	5.6999998	1.5999999	.89409614	.55430293	-.57544529		2
2665	102	8.049281120300293		-4.113013744354248	-3.429817676544189	-5.349535942077637	3	1	1	1	1	1	1	0	-2.2888183e-07	0	0	0		2
2665	107	10.08624267578125	100	-2.504494667053223	-4.083526611328125	-4.509654521942139	1	1	2	1	1	1	1	.79999924	.75999975	1.6085191	.83988142	-.65370893	2	2
2665	130	11.00615978240967	100	-.8507952690124512	-3.085455894470215	-2.387735605239868	2	0	3	1	1	3	3	4.2999992	2.2999997	3.2622185	2.9618003	.34436178	2	2
2665	138	14.02874755859375		-.7176867723464966	-2.760847806930542	-1.924429059028625	4	0	3	1	0	4	3	8.2999992	3.1999998	3.3953271	3.425107	.66896987		2
2675	135	9.002053260803223		-2.567897796630859	.1910312324762344	-1.806853771209717	3	1	2	0	0	3	3	0	-1.9073487e-07	0	0	0		2
2675	147	11.03901481628418	100	-.6852753162384033	-.3375431299209595	-.676213800907135	1	0	3	0	0	4	3	1.3999984	1.4499998	1.8826225	1.13064	-.52857435	2	2
2675	148	11.99178600311279	100	-1.079104542732239	.3623822331428528	-.6432240605354309	2	0	3	0	0	4	3	4.1999984	1.6899998	1.4887933	1.1636298	.171351	2	2
2675	149	15.17864513397217		-.8405367732048035	-.1332038789987564	-.6999536156654358	4	0	3	0	0	4	3	6.5999985	2.2799997	1.727361	1.1069002	-.32423511		2
2681	129	8.180698394775391		-2.431656122207642	-2.961657762527466	-3.544432401657104	3	1	2	1	1	3	3	0	9.5367433e-08	0	0	0		2
2681	135	10.38193035125732	100	-2.133071899414063	-3.331474781036377	-3.412425518035889	1	1	2	1	1	3	3	1.799997	.50000012	.29858422	.13200688	-.36981702	2	2
2681	135	11.03901481628418	100	-2.252022504806519	-3.426189422607422	-3.510191202163696	2	1	2	1	1	3	3	2.2999969	.54000008	.17963362	.034241199	-.46453166	2	2
2681	136	14.25872707366943		-3.204988241195679	-2.704468250274658	-3.587896347045898	4	1	1	1	1	4	3	7.2999969	.97000009	-.77333212	-.043463945	.25718951		2
2692	132	8.279260635375977		-2.590880155563354	-.7756674885749817	-2.353101968765259	3	1	2	0	1	3	3	0	5.7220458e-08	0	0	0		2
2692	134	10.18480491638184	100	-2.21697211265564	-.8976049423217773	-2.088796615600586	1	1	2	0	1	3	3	2.1999969	.58000004	.37390804	.26430535	-.12193745	2	2
2692	134	11.07186889648438	100	-2.519342422485352	-.8166932463645935	-2.234147548675537	2	1	2	0	1	3	3	3.4999969	.63000005	.071537733	.11895442	-.041025758	2	2
2692	135	14.06160163879395		-2.602127313613892	-1.470621705055237	-2.580806732177734	4	1	2	0	1	3	3	5.1999969	.86000007	-.011247158	-.22770476	-.69495422		2
2703	119	8.344968795776367		-1.810040950775146	-3.642120122909546	-3.579668760299683	3	0	3	1	1	2	2	0	-1.3351440e-07	0	0	0		2
2703	122	10.25051307678223	82.14286	-1.285162925720215	-4.007823944091797	-3.282894849777222	1	0	3	1	1	2	2	1.4	.55999988	.52487803	.29677391	-.36570382	2	2
2703	123	11.10472297668457	71.428574	-1.366556763648987	-3.756273984909058	-3.102149248123169	2	0	3	1	1	2	2	2.9000001	.83999985	.44348419	.47751951	-.11415386	1	2
2703	126	14.09445571899414		-.9082527160644531	-3.808925867080688	-2.646116733551025	4	0	3	1	1	3	3	5.6999998	1.6899998	.90178823	.93355203	-.16680574		2
2706	127	8.049281120300293		-2.914432048797607	-2.024348258972168	-3.279340744018555	3	1	2	1	1	3	3	3.0517579e-06	0	0	0	0		2
2706	131	10.15195083618164	100	-2.109867095947266	-2.913238763809204	-3.148293495178223	1	1	2	1	1	3	3	.60000306	.5	.80456495	.13104725	-.8888905	2	2
2706	135	11.07186889648438		-2.097929239273071	-2.841124057769775	-3.041429758071899	2	1	2	1	1	3	3	1.8000031	.74000001	.81650281	.23791099	-.8167758		2
2706	141	12.91170406341553		-2.13586688041687	-2.732518911361694	-2.917216300964355	4	1	2	1	1	4	3	4.0000029	1.14	.77856517	.36212444	-.70817065		2
2718	117	9.002053260803223		-2.634391784667969	-3.553375244140625	-4.014499187469482	3	1	2	1	1	2	2	0	1.9073487e-07	0	0	0		2
2718	125	11.07186889648438	71.428574	-2.27661919593811	-3.655658483505249	-3.67235803604126	1	1	2	1	1	3	3	2.0999999	.58000016	.35777259	.34214115	-.10228324	1	2
2718	126	12.22176551818848	92.85714	-2.267856121063232	-3.775180101394653	-3.671216487884521	2	1	2	1	1	3	3	3	.76000017	.36653566	.3432827	-.22180486	2	2
2718	129	14.06160163879395		-2.634504795074463	-3.877490997314453	-3.898118257522583	4	1	2	1	1	3	3	4.5	.86000019	-.00011301041	.11638093	-.32411575		2
2750	131	8.147844314575195		-1.935368418693542	-2.89737868309021	-3.163713693618774	3	0	3	1	1	3	3	0	9.5367433e-08	0	0	0		2
2750	133	9.954825401306152	80	-1.402320384979248	-3.251530647277832	-2.882117509841919	1	0	3	1	1	3	3	1.3999984	.56000012	.53304803	.28159618	-.35415196	2	2
2750	134	11.10472297668457	57.142857	-1.461752533912659	-3.199320316314697	-2.812842130661011	2	0	3	1	1	3	3	2.7999985	.82000011	.47361588	.35087156	-.30194163	1	2
2750	138	14.32443523406982		-1.851078867912292	-3.291037559509277	-2.991348505020142	4	0	3	1	1	4	3	5.7999983	1.2	.084289551	.17236519	-.39365888		2
2757	131	6.965092182159424		-1.4007169008255	-1.095613837242126	-1.737019777297974	3	0	3	0	0	3	3	3.0517579e-06	-5.7220458e-08	0	0	0		2
2757	131	9.954825401306152	71.428574	-1.390709161758423	-1.591138243675232	-1.89222514629364	1	0	3	0	0	3	3	2.8000031	.55999994	.010007739	-.15520537	-.49552441	1	2
2757	131	11.13757705688477	71.428574	-1.395615100860596	-1.560300350189209	-1.825395464897156	2	0	3	0	0	3	3	4.3000031	.83999991	.0051018	-.088375688	-.46468651	1	2
2757	135	14.09445571899414		-1.862401962280273	-1.446410298347473	-2.030004739761353	4	0	3	0	1	3	3	7.900003	1.1899999	-.46168506	-.29298496	-.35079646		2
2775	128	9.100616455078125		-2.615180969238281	-1.069416403770447	-2.485501527786255	3	1	2	0	1	3	3	3.0517579e-06	3.8146972e-08	0	0	0		2
2775	130	10.97330570220947	100	-2.15073299407959	-1.162261724472046	-2.143617868423462	1	1	2	0	1	3	3	2.100003	.64000005	.46444798	.34188366	-.092845321	2	2
2775	132	12.0903491973877		-2.121696472167969	-1.535774827003479	-2.281797409057617	2	1	2	0	1	3	3	2.5000031	.73000002	.4934845	.20370412	-.46635842		2
2775	136	15.08008193969727		-2.782297611236572	-1.551432251930237	-2.69787859916687	4	1	2	0	1	4	3	5.6000032	.87000006	-.16711664	-.21237707	-.48201585		2
2779	133	9.067761421203613		-2.216888189315796	-1.896460771560669	-2.67652153968811	3	1	2	0	1	3	3	0	1.3351440e-07	0	0	0		2
2779	135	11.07186889648438	71.428574	-1.332694292068481	-2.455291986465454	-2.275982618331909	1	0	3	1	1	3	3	1.0999969	.70000011	.8841939	.40053892	-.55883121	1	2
2779	136	11.99178600311279	100	-1.541001558303833	-2.415578603744507	-2.357120275497437	2	0	3	1	1	4	3	2.1999969	.80000013	.67588663	.31940126	-.51911783	2	2
2779	146	15.9671459197998		-2.109509944915771	-2.585282564163208	-2.738410949707031	4	1	2	1	1	4	3	5.6999969	1.1200001	.10737824	-.06188941	-.68882179		2
2788	125	10.18480491638184		-2.283523797988892	-2.875568389892578	-3.379135131835938	3	1	2	1	1	3	3	1.5258789e-06	2.0980835e-07	0	0	0		2
2788	125	12.0246410369873	100	-2.876781463623047	-2.92863655090332	-3.730399608612061	1	1	2	1	1	3	3	1.9000015	.060000211	-.59325767	-.35126448	-.053068161	2	2
2788	122	13.17453765869141	100	-3.443692445755005	-3.191800594329834	-4.275648593902588	2	1	1	1	1	2	2	2.4000015	-.11999979	-1.1601686	-.89651346	-.3162322	2	2
2788	121	15.93429183959961		-3.491196632385254	-3.595540285110474	-4.519024848937988	4	1	1	1	1	2	2	3.9000015	.10000021	-1.2076728	-1.1398897	-.7199719		2
2803	119	8.969199180603027		-3.122175216674805	-2.376138925552368	-3.581371545791626	3	1	1	1	1	2	2	1.5258789e-06	-1.9073486e-08	0	0	0		2
2803	122	12.18891143798828		-1.220250725746155	-3.342255115509033	-2.668779850006104	1	0	3	1	1	2	2	1.4000015	1.24	1.9019245	.9125917	-.96611619		2
2803	126	13.10882949829102		-1.851078867912292	-2.814502477645874	-2.757720947265625	2	0	3	1	1	3	3	3.6000016	1.3199999	1.2710963	.8236506	-.43836355		2
2803	127	14.02874755859375		-1.795528411865234	-3.058606863021851	-2.82599925994873	4	0	3	1	1	3	3	3.9000015	1.41	1.3266468	.75537229	-.68246794		2
2847	115	8.082135200500488		-2.867606401443481	-3.492982625961304	-4.21792459487915	3	1	2	1	1	2	2	0	-9.5367433e-08	0	0	0		2
2847	120	10.11909675598145	100	-1.892351627349854	-3.158743858337402	-3.15394926071167	1	0	3	1	1	2	2	3.2	1.0899999	.97525477	1.0639753	.33423877	2	2
2847	121	11.03901481628418	100	-2.972604274749756	-3.211699962615967	-3.865416526794434	2	1	2	1	1	2	2	4.0999999	.73999989	-.10499787	.35250807	.28128266	2	2
2847	128	14.06160163879395		-2.805356979370117	-3.151836156845093	-3.577281475067139	4	1	2	1	1	3	3	7.3000002	1.3999999	.062249422	.64064312	.34114647		2
2850	130	8.049281120300293		-2.516368389129639	-.3933987319469452	-2.084887266159058	3	1	2	0	1	3	3	0	-1.3351440e-07	0	0	0		2
2850	132	10.11909675598145	26.388889	-2.993257761001587	-.1020533740520477	-2.223420858383179	1	1	2	0	1	3	3	3.399997	.33999985	-.47688937	-.13853359	.29134536	1	2
2850	126	11.03901481628418	44.444443	-3.196269512176514	-.1659516841173172	-2.379508256912231	2	1	1	0	1	3	3	4.3999968	.38999987	-.67990112	-.29462099	.22744705	1	2
2850	125	14.02874755859375		-3.210197448730469	.0477357432246208	-2.294830083847046	4	1	1	0	1	3	3	8.3999968	.97999984	-.69382906	-.20994282	.44113448		2
2857	119	9.166324615478516		-2.071975946426392	-2.884904861450195	-3.172627449035645	3	1	2	1	1	2	2	3.0517579e-06	-1.9073487e-07	0	0	0		2
2857	124	11.17043113708496	100	-1.426265001296997	-3.186872720718384	-2.776051759719849	1	0	3	1	1	2	2	1.600003	.65999979	.64571095	.39657569	-.30196786	2	2
2857	125	12.0903491973877		-1.539533019065857	-3.342012882232666	-2.900110483169556	2	0	3	1	1	3	3	2.2000031	.71999979	.53244293	.27251697	-.45710802		2
2857	127	14.22587299346924		-1.847533822059631	-3.133686542510986	-2.899562835693359	4	0	3	1	1	3	3	4.8000031	1.0599998	.22444212	.27306461	-.24878168		2
2862	125	8.049281120300293		-2.016629219055176	-1.233378410339355	-2.226160526275635	3	1	2	0	1	3	3	0	9.5367433e-08	0	0	0		2
2862	127	10.05338764190674	48.57143	-2.900032758712769	-.9115402698516846	-2.589464426040649	1	1	2	0	1	3	3	3.3999984	.14000009	-.88340354	-.3633039	.32183814	1	2
2862	128	11.26899337768555	7.1428571	-3.018855094909668	-1.108320713043213	-2.743490695953369	2	1	1	0	1	3	3	4.3999987	.2400001	-1.0022259	-.51733017	.1250577	1	2
2862	124	14.19301891326904		-2.676122903823853	-1.188333868980408	-2.482308149337769	4	1	2	0	1	2	2	7.4999986	.92000008	-.65949368	-.25614762	.045044541		2
2935	111	8.049281120300293		-3.370601415634155	-1.529052972793579	-3.383023500442505	3	1	1	0	1	2	1	3.0517579e-06	7.6293944e-08	0	0	0		2
2935	121	10.18480491638184	100	-.9092053771018982	-1.866403341293335	-1.688459992408752	1	0	3	0	0	2	2	1.9000031	1.6300001	2.461396	1.6945635	-.33735037	2	2
2935	122	11.10472297668457	100	-.7499547004699707	-1.703328728675842	-1.429418325424194	2	0	3	0	0	2	2	3.400003	2.03	2.6206467	1.9536052	-.17427576	2	2
2935	130	14.09445571899414		-.5332173705101013	-1.372039914131165	-1.013191342353821	4	0	3	0	0	3	3	7.6000032	2.99	2.837384	2.369832	.15701306		2
2949	124	8.969199180603027		-2.883527517318726	-2.108526229858398	-3.260703802108765	3	1	2	1	1	2	2	3.0517579e-06	1.9073487e-07	0	0	0		2
2949	126	11.07186889648438	85.714287	-2.468132019042969	-2.498162269592285	-3.094681262969971	1	1	2	1	1	3	3	1.600003	.50000018	.4153955	.16602254	-.38963604	2	2
2949	126	11.99178600311279	100	-3.080899715423584	-1.826314091682434	-3.098867177963257	2	1	1	0	1	3	3	4.2000031	.65000021	-.1973722	.16183662	.28221214	2	2
2949	120	14.98151969909668		-2.848309755325317	-2.34287428855896	-3.136229991912842	4	1	2	1	1	2	2	6.0000029	1.0800002	.035217762	.12447381	-.23434806		2
2951	130	8.50924015045166		-2.297791242599487	.7623347043991089	-1.348984479904175	3	1	2	0	0	3	3	0	5.7220458e-08	0	0	0		2
2951	134	10.34907627105713	9.5238094	-2.369923114776611	.1190988421440125	-1.685679078102112	1	1	2	0	0	3	3	1	.13000005	-.072131872	-.3366946	-.64323586	1	2
2951	135	11.07186889648438	28.571428	-2.886163711547852	.8457155823707581	-1.727498531341553	2	1	2	0	0	3	3	3.5999999	.24000005	-.58837247	-.37851405	.083380878	1	2
2951	143	14.02874755859375		-2.189919710159302	-.1136327013373375	-1.651462435722351	4	1	2	0	0	4	3	4.8000002	.86000007	.10787153	-.30247796	-.87596738		2
2966	117	10.34907627105713		-2.151075839996338	-3.098131418228149	-3.279047250747681	3	1	2	1	1	2	2	1.5258789e-06	-5.7220458e-08	0	0	0		2
2966	122	12.18891143798828	65.714287	-3.034616231918335	-3.258413791656494	-3.873735904693604	1	1	1	1	1	2	2	1.6000016	-.13000005	-.88354039	-.59468865	-.16028237	1	2
2966	124	13.10882949829102	100	-3.372443675994873	-3.143515110015869	-3.990585803985596	2	1	1	1	1	2	2	2.8000016	-.080000058	-1.2213678	-.71153855	-.045383692	2	2
2966	126	14.02874755859375		-3.180114507675171	-3.300659418106079	-3.919183015823364	4	1	1	1	1	3	3	3.3000016	.099999942	-1.0290387	-.64013577	-.202528		2
3011	125	8.049281120300293		-3.092985868453979	-1.317856907844543	-3.049647092819214	3	1	1	0	1	3	3	3.0517579e-06	3.8146972e-08	0	0	0		2
3011	134	10.11909675598145	32.142857	-2.2596275806427	-1.5513756275177	-2.496128559112549	1	1	2	0	1	3	3	2.100003	.78000003	.83335829	.55351853	-.23351872	1	2
3011	136	11.03901481628418	14.285714	-1.597247123718262	-1.791740298271179	-2.112051486968994	2	0	3	0	1	4	3	2.600003	1.24	1.4957387	.93759561	-.47388339	1	2
3011	139	14.02874755859375		-1.952023029327393	-1.867203235626221	-2.326471328735352	4	0	3	0	1	4	3	5.7000031	1.58	1.1409628	.72317576	-.54934633		2
3110	110	8.213552474975586		-4.253372192382813	-2.935464859008789	-4.724521636962891	3	1	1	1	1	2	1	0	1.1444092e-07	0	0	0		2
3110	112	10.05338764190674	94.64286	-3.795520305633545	-3.563142776489258	-4.701642513275146	1	1	1	1	1	2	1	.79999846	.32000011	.45785189	.022879124	-.62767792	2	2
3110	114	11.00615978240967	90.476189	-3.587157011032104	-3.49687933921814	-4.455170154571533	2	1	1	1	1	2	1	1.9999985	.62000012	.66621518	.26935148	-.56141448	2	2
3110	125	14.19301891326904		-3.214239835739136	-3.161462545394897	-3.854959487915039	4	1	1	1	1	3	3	5.9999986	1.4900001	1.0391324	.86956215	-.22599769		2
3113	127	9.067761421203613		-2.189054250717163	-3.499328374862671	-3.668137311935425	3	1	2	1	1	3	3	3.0517579e-06	-5.7220458e-08	0	0	0		2
3113	133	11.13757705688477	68.571426	-2.390726327896118	-3.342959403991699	-3.546546220779419	1	1	2	1	1	3	3	2.7000031	.43999994	-.20167208	.12159109	.15636897	1	2
3113	133	12.0903491973877		-2.350000858306885	-3.762068271636963	-3.726816892623901	2	1	2	1	1	3	3	2.7000031	.45999995	-.16094661	-.058679581	-.2627399		2
3113	130	14.22587299346924		-2.528359889984131	-3.57560658454895	-3.63434100151062	4	1	2	1	1	3	3	5.2000031	.83999991	-.33930564	.03379631	-.07627821		2
