# Supplementary material for: Standard RUTF vs. locally-made RUSF for acutely malnourished children: A quasi-experimental comparison of the impact on growth and compliance in a rural community of Pakistan
Source: PLoS One. 2023 Jul 12;18(7):e0287962. doi: 10.1371/journal.pone.0287962 (PMC10337979; doi:10.1371/journal.pone.0287962)
Supplement: S1 Datasets — (ZIP) [file pone.0287962.s001.zip › bldata.csv]

studyid	gender	delplace	gabirth	everbf	age_days	eint_bf	medu	whz	whz_ctg	haz	haz_ctg	waz	waz_ctg	agemotherctg	group
10	2	2	40	1	9	1	1	-1.9615541	3	-1.9468547	3	-2.3898664	2	1	2
33	1	1	37	1	1	2	2	-1.9569067	3	-1.8262448	3	-2.5060005	2	1	2
38	1	1	39	1	5	3	1	-.40524438	3	-.92797059	3	-.8941766	3	2	2
69	2	1	39	1	0	2	1			-2.3877738	2	-1.4739521	3	2	2
82	1	1	38	1	6	2	1	-.30556867	3	-.38877746	3	-.3827652	3	1	2
122	1	2	39	1	1	2	1	-.81334531	3	-1.7206833	3	-1.8204105	3	1	2
129	2	1	34	1	7	3	1			-5.9627008	1	-5.0833654	1	1	2
138	1	2	39	1	4	1	1	-1.1825087	3	-2.6791265	2	-2.6620898	2	2	2
153	1	1	39	1	1	2	2	-.92781413	3	-2.1429293	2	-2.1950066	2	2	2
164	2	1	39	1	9	5	1	-1.9279821	3	-.35861892	3	-1.2231419	3	1	2
171	1	1	36	1	2	2	1			-3.288779	1	-3.3203359	1	1	2
179	1	1	38	1	3	3	1	-1.7930181	3	-2.8519478	2	-3.1384821	1	1	2
181	1	2	36	1	8	4	1	-1.1747161	3	-2.2557831	2	-2.2621515	2	2	2
195	2	1	40	1	1	2	1	-.30261174	3	-1.7776409	3	-1.6008188	3	2	2
205	1	2	36	1	1	3	1	1.1392727	3	-2.1429293	2	-.99979055	3	2	2
219	1	1	38	1	2	1	1	-1.2645848	3	-2.1285143	2	-2.3407886	2	1	2
224	2	1	36	1	9	2	1	-3.4464595	1	1.2296169	3	-.83780247	3	2	2
233	2	2	37	1	1	2	2	-2.0050747	2	-1.5096474	3	-2.3342402	2	1	2
242	1	2	36		3		1	-2.132021	2	-2.8519478	2	-3.309607	1	1	2
243	1	1	37		5		1	-.33138129	3	-1.4015633	3	-1.2085595	3	1	2
253	1	1	36	1	3	3	1	-2.1513271	2	-1.0074846	3	-1.9762617	3	2	2
273	1	1	39	1	5	2	1	-.32112244	3	-1.3489418	3	-1.1633176	3	1	2
287	2	2	33	1	7	2	1	-.16220856	3	-1.396348	3	-.99503285	3	2	2
295	2				1		1			-2.8496151	2	-3.1217468	1	1	2
316	1	1	35	1	3	5	1			-4.0113244	1	-3.6655478	1	2	2
317	1	1	35	1	3	4	1			-3.9586256	1	-3.6625435	1	1	2
332	2	1	39	1	8	3	1	-1.0044447	3	-1.5926437	3	-1.6143755	3	1	2
342	2	1	36		8		1	-2.4999998	2	-2.069813	2	-2.7606671	2	2	2
344	1	1	36	1	4	2	1			-3.1530633	1	-3.5944214	1	2	2
357	1	1	39	1	13	2	1	-.87141138	3	-1.6633104	3	-1.6841658	3	1	2
361	2	1	37	1	2	1	1	-2.1642506	2	-1.0624663	3	-2.0636361	2	2	2
370	2	1	36		2		1	1.6263109	3	-1.0089535	3	.24663246	3	2	2
376	1	1	39	2	9	2	1	-3.1548586	1	-1.561448	3	-2.8023744	2	1	2
377	2	1	39	1	3	5	1			-3.3949726	1	-3.0888486	1	2	2
393	1	2	39	1	2	2	1	-.42577451	3	-2.2339931	2	-1.9611821	3	1	2
402	1	1	38	1	1	3	1	.17108418	3	-1.6151218	3	-1.1813235	3	1	2
424	1	1	38	1	6	2	2	.47017252	3	-.1784406	3	.25964758	3	1	2
439	2	1	40	1	1	2	1	.14006729	3	.63430101	3	.53351748	3	1	2
463	1	1	40	1	2	3	1	-.6327644	3	-.22989917	3	-.57935989	3	2	2
490	2	1	37	1	3	2	1			-3.5018282	1	-5.3142333	1	1	2
509	1	2	39	1	2	4	1	-.78322703	3	-2.2339931	2	-2.1591477	2	1	2
518	2	1	39	1	2	3	1			-3.4705422	1	-3.5397925	1	1	2
521	1	2	36	1	3	1	1	-1.244998	3	-.58589303	3	-1.1722146	3	1	2
529	1	2	39	1	1	4	1			-2.8290792	2	-1.869499	3	2	2
532	2	1	39	1	2	2	1			-3.6310806	1	-2.889092	2	1	2
575	1	1	36	1	3	2	1	-3.0984743	1	-1.2709793	3	-2.6471634	2	2	2
592	1	1	39	1	1	2	1	-.92771029	3	-2.0373678	2	-2.1163461	2	1	2
601	2	1	39	1	0	1	1	-.28409392	3	-1.1530057	3	-1.1540854	3	2	2
602	2	1	39	1	11	2	1			-2.1218975	2	-4.7550011	1	1	2
635	1	1	39	1	0	2	1			-3.1082268	1	-3.2555299	1	2	2
644	1	1	39	1	4	2	1	-.44215417	3	-1.7839125	3	-1.5821983	3	1	2
668	1	1	39	1	1	2	1			-2.9346406	2	-3.6855526	1	1	2
691	1	1	39	1	16	4	2	-2.5196669	2	-2.7966919	2	-3.501328	1	2	2
699	2	2	39	1	6	4	1	-.19738463	3	-1.0959686	3	-.83124816	3	2	2
765	2	1	39	1	2	4	1	-2.4413369	2	-2.1327221	2	-2.9726205	2	1	2
823	1	2	36	1	14	5	1	-1.0405693	3	.0805052	3	-.39218056	3	1	2
839	1	1	39	1	1	3	1	-.50623953	3	-2.5123947	2	-2.2461128	2	1	2
845	1	1	39	1	6	2	1			-4.7006831	1	-5.1716199	1	1	2
851	2	1	39	1	3	2	1	-3.4050548	1	-.45644242	3	-2.2479753	2	2	2
915	2	1	39	1	11	4	2							2	2
916	1	2	39	1	10	3	1	-2.6916015	2	-2.3885036	2	-3.173806	1	1	2
925	1	2	39	1	1	2	1			-2.8290792	2	-2.6628895	2	2	2
929	1	2	39	1	18	4	1	-.70294172	3	-2.00877	2	-1.9552759	3	2	2
943	2	1	39	1	5	4	1	-1.8524603	3	-1.4870681	3	-2.0877216	2	1	2
950	1	1	39	1	3	3	1			-2.9573455	2	-3.5758884	1	2	2
954	2	1	32	2	11	2	2			-5.5530405	1	-5.7308178	1	2	2
958	2	1	38	1	18	2	1	-2.4965603	2	.012946016	3	-1.3280189	3	1	2
976	1	1	39	1	2	2	1	-2.1233373	2	-1.0737281	3	-2.03336	2	2	2
981	1	2	39	1	1	3	1	-.23451962	3	-2.2484908	2	-1.8916726	3	2	2
1009	1	2	39	1	16	2	1	-1.8408908	3	-2.3268721	2	-2.7908888	2	1	2
1022	1	1	39	1	2	2	1	-1.9261068	3	-.81003159	3	-1.7382677	3	1	2
1049	1	1	39	1	7	1	1	-1.5089072	3	-.5860163	3	-1.1995424	3	2	2
1054	2	1	39	1	1	3	1			-3.8679907	1	-4.1196685	1	1	2
1058	1	1	39	1	18	4	1	-2.566761	2	-4.0921373	1	-4.5725079	1	1	2
1064	1	1	37	1	0	2	1			-3.583636	1	-2.9203303	2	2	2
1085	1	1	39	1	7	4	1	-.98467797	3	-1.7420741	3	-1.7806976	3	2	2
1105	1	1	39	1	13	2	1	-1.1491915	3	-1.6633104	3	-1.8428363	3	1	2
1130	2	1	39	1	4	2	2	-1.9872413	3	-.86586815	3	-1.7570659	3	1	2
1178	2	1	39	1	2	2	1			-3.4705422	1	-3.5706644	1	1	2
1179	2	1	39	1	2	4	1			-3.8986447	1	-4.5520444	1	1	2
1186	1	1	39	1	18	2	1	-.49232757	3	-1.7483492	3	-1.6251382	3	1	2
1188	1	1	39	1	13	5	1	-2.0952268	2	-1.5062623	3	-2.246367	2	2	2
1207	1	1	39	1	1	2	2	-1.6572391	3	-.71784914	3	-1.5524991	3	1	2
1213	1	1	39	1	4	2	1	-.95414293	3	-1.5206144	3	-1.6773987	3	1	2
1224	1	1	39	1	2	2	2	-1.7640505	3	-1.3374246	3	-2.03336	2	1	2
1227	2	1	39	2	0	1	1	-1.0881993	3	-.61614996	3	-1.2270494	3	1	2
1245	2	1	39	1	6	2	1	-1.1414274	3	-1.3086823	3	-1.5332164	3	1	2
1294	2	2	39	1	4	5	1	-.51767373	3	-1.8793999	3	-1.6791666	3	2	2
1306	2	1	39	1	1	3	1	-.64980561	3	-.92006159	3	-1.1575745	3	1	2
1311	2	1	39	1	10	1	1	-2.090704	2	.34385249	3	-.76974392	3	2	2
1334	1	1	35	1	24	3	1					-5.4031558	1	1	2
1338	2	2	39	1	6	2	1	-3.2617579	1	-2.5849648	2	-3.5569496	1	2	2
1345	1	1	39	1	18	2	1	-.95779485	3	-1.5400124	3	-1.7323711	3	2	2
1349	1	1	39	1	11	2	2			-5.1007681	1	-4.8755832	1	1	2
1376	2	1	39	1	17	2	1	-3.3439653	1	-2.8445747	2	-3.8956997	1	1	2
1388	2	1	39	1	17	2	1	-1.4757538	3	-2.1647372	2	-2.4054375	2	1	2
1408	1	1	32	1	10	3	1	-1.0404236	3	-2.0737858	2	-2.0586905	2	1	2
1414	1	1	39	1	3	3	1	-.54108316	3	-1.7452698	3	-1.6357735	3	2	2
1418	2	1	39	1	7	2	1	-.26018184	3	-2.4582906	2	-1.8564435	3	2	2
1435	2	1	39	1	3	2	2	-4.8725028	1	-2.0058491	2	-3.9787362	1	1	2
1438	1	1	39	1	2	2	1	-.36592674	3	-1.9175571	3	-1.6899803	3	1	2
1444	1	1	40	1	7	5	1	-.79794997	3	-.37582394	3	-.63000202	3	2	2
1458	2	1	39	1	16	2	1	-1.3604218	3	-.52418071	3	-1.0689547	3	2	2
1463	1	1	39	1	1	3	1			-3.4096673	1	-1.7935202	3	1	2
1465	1	1	39	1	1	3	1	-.8921749	3	-1.8262448	3	-1.9411356	3	2	2
1482	2	1	39	1	8	2	1	-2.7967045	2	-1.8577378	3	-2.7606671	2	1	2
1622	1	2	39	1	6	3	1			-3.3334937	1	-3.8098931	1	2	2
1643	2	1	39	1	2	2	1	-1.3831033	3	-.045723002	3	-.90071082	3	1	2
1665	1	1	39	1	10	2	1	-.47926828	3	-.86736757	3	-.81241864	3	2	2
1707	2	1	39	1	4	2	1	-1.5923728	3	-.065711513	3	-.95668936	3	2	2
1744	1	1	39	1	8	1	1	-3.1594574	1	-2.4658482	2	-3.4514253	1	2	2
1774	1	1	39	1	2	2	1	-.74016529	3	-1.1792067	3	-1.3587128	3	2	2
1786	1	1	39	1	4	5	1	-2.5205328	2	-.83603895	3	-2.0186145	2	1	2
1797	1	2	39	1	2	4	1	-1.2589027	3	-2.2339931	2	-2.4160364	2	1	2
1807	1	1	39	88	4	2	2			-3.047744	1	-2.7966068	2	1	2
1808	1	1	39	1	1	1	2			-3.6207902	1	-2.8252919	2	1	2
1928	2	2	39	1	6	4	1	-2.2655795	2	-2.2127156	2	-2.7902102	2	2	2
1929	1	2	39	1	6	4	1	-.69487697	3	-1.9663039	3	-1.8088467	3	2	2
1933	2	1	39	1	2	2	1	-2.3526521	2	-2.3467734	2	-3.0890992	1	2	2
1949	1	2	39	1	8	5	1	-1.4361123	3	-3.0435276	1	-2.9993176	2	2	2
1953	1	2	39	1	21	1	1	-.49817351	3	-.77353656	3	-.8979395	3	1	2
1978	2	1	39	1	8	2	1	-2.2536736	2	-2.2818882	2	-2.7886236	2	1	2
1979	1	2	39	1	10	5	1	-.58732915	3	-.86736757	3	-.8761422	3	2	2
1986	1	1	39	1	28	2	1	-1.3484776	3	-.56039798	3	-1.3210645	3	2	2
1999	1	1	39	1	2	4	1	-2.1783903	2	-2.1285143	2	-2.8156371	2	1	2
2058	1	2	39	1	4	1	1	-2.541502	2	-1.3099757	3	-2.3732116	2	1	2
2084	1	1	39	1	18	4	1	-3.2713296	1	-2.6858644	2	-3.8661013	1	1	2
2087	1	1	39	1	4	4	1			-4.1535964	1	-4.0189729	1	2	2
2090	2	1	39	1	2	2	1	-2.1569548	2	-1.5975943	3	-2.438592	2	2	2
2102	2	2	39	1	24	4	1	-1.9150754	3	-1.894997	3	-2.6294317	2	1	2
2139	1	2	39	1	11	3	1	-2.5883756	2	-1.8507159	3	-2.7403724	2	1	2
2171	1	1	39	1	0	2	1	-.96419126	3	-1.0481197	3	-1.4397957	3	2	2
2190	2	1	39	1	4	2	1	-1.7443408	3	-2.359494	2	-2.7108305	2	2	2
2222	1	1	39	1	1	2	1	-1.4780258	3	-.98175287	3	-1.6481761	3	1	2
2224	2	1	39	1	26	2	1			-4.4445028	1	-5.3875594	1	2	2
2226	1	1	39	1	11	2	1			-3.9475238	1	-4.5429125	1	1	2
2230	1	1	39	1	4	1	2	-3.2365499	1	-2.0472107	2	-3.2416773	1	2	2
2238	1	1	39	1	0	2	1			-2.6856406	2	-2.2004893	2	1	2
2259	2	1	39	1	28	1	2	-1.515713	3	-2.5071387	2	-2.9634821	2	1	2
2265	1	1	39	1	1	1	1	-1.57467	3	-1.7734641	3	-2.2692034	2	2	2
2282	2	1	39	1	1	2	1			-3.4927998	1	-3.3603249	1	1	2
2297	1	1	40	1	5	2	1	-1.0540447	3	-2.9275839	2	-2.7602262	2	1	2
2303	2	2	39	1	2	2	1	-2.4947276	2	-1.7046199	3	-2.687732	2	2	2
2314	2	1	39	1	5	2	1	-1.6871914	3	-1.64685	3	-2.1138251	2	1	2
2328	1	1	37	1	11	2	1	-3.4756165	1	-2.6894391	2	-3.797287	1	2	2
2353	2	2	39	1	1	4	1	.25475916	3	-1.9384371	3	-1.4014543	3	2	2
2369	2	1	38	1	12	2	1	-1.4261416	3	-3.1558871	1	-3.0366361	1	2	2
2377	1	1	39	1	8	2	1			-4.5139842	1	-4.6380649	1	1	2
2379	2	2	39	1	22	5	1	-1.5010647	3	-1.4534255	3	-2.0056779	2	1	2
2392	1	1	39	1	7	2	1	.29184091	3	-.37582394	3	.023923168	3	1	2
2409	2	1	36	1	2	2	1			-2.5608246	2	-3.1479025	1	1	2
2410	2	1	39	1	6	2	1	-1.5435549	3	-1.8404667	3	-2.1391513	2	2	2
2438	1	2	39	2	0		1	-1.1657664	3	-1.8404685	3	-2.1241496	2	2	2
2607	2	1	39	1	4	2	1			-2.8395879	2	-3.0245552	1	1	2
2609	1	1	39	1	12	3	1	-2.8667953	2	-.9457196	3	-2.2140315	2	2	2
2623	1	1	39	1	4	2	1	-2.1041315	2	-1.6259336	3	-2.3732116	2	2	2
2625	1	1	39	1	23	2	1	-2.2836173	2	-.87010783	3	-2.0516882	2	1	2
2631	1	1	39	1	6	2	1	-2.5143447	2	-2.3343935	2	-3.0520911	1	2	2
2639	1	2	39	1	5	2	1	-1.8114332	3	-1.7172917	3	-2.2624691	2	2	2
2642	2	1	39	1	4	2	1			-3.1063068	1	-2.6828542	2	1	2
2644	1	1	39	1	11	2	1	-.061710127	3	-.38295037	3	-.17384551	3	2	2
2645	1	1	39	1	2	2	1	-2.0886147	2	-.12442055	3	-1.3123169	3	2	2
2657	1	1	39	1	6	2	1	-1.4587988	3	-2.7024829	2	-2.7779424	2	2	2
2665	2	1	39	1	3	3	1	1.1139095	3	-1.2044319	3	-.2101399	3	2	2
2675	1	1	39	1	1	1	1	-2.0028157	2	-.031699374	3	-1.2249371	3	2	2
2681	1	1	39	1	0	2	1	-.75210816	3	-2.5799942	2	-2.4595754	2	1	2
2692	2	1	39	1	10	2	1	-2.0918081	2	-2.4579375	2	-2.8345165	2	1	2
2703	1	1	39	1	19	2	1			-5.7760758	1	-5.1682096	1	1	2
2706	1	1	39	1	1	2	1	-1.2575028	3	-2.4596138	2	-2.609401	2	1	2
2718	1	1	39	1	2	2	1			-3.8161721	1	-4.2341208	1	2	2
2750	1	2	39	1	12	5	1			-3.9841008	1	-3.2773709	1	1	2
2757	2	1	39	1	8	2	1	-1.5758667	3	-2.3879261	2	-2.5132029	2	1	2
2775	1	1	39	1	7	2	2	-1.7420038	3	-1.1114972	3	-1.7304032	3	1	2
2779	1	2	39	1	29	2	1	-.6598745	3	-1.1452905	3	-1.4339842	3	2	2
2788	2	2	39	1	8	4	1			-1.5926437	3	3.0362358	3	2	2
2803	1	2	39	1	9	2	1	-1.2728381	3	-1.299024	3	-1.6052026	3	1	2
2847	1	2	39	1	1	2	2	-.51933336	3	-2.0373678	2	-1.8916726	3	1	2
2850	1	1	39	1	14	2	2	-2.3730395	2	-.70414513	3	-1.7865767	3	1	2
2857	1	1	40	1	4	2	2	.17214794	3	-2.9424248	2	-2.1185069	2	2	2
2862	2	1	39	1	11	2	1	-1.3138778	3	-.90780056	3	-1.2863606	3	1	2
2935	2	1	39	1	1	2	1	-1.1484516	3	.25911006	3	-.57164955	3	1	2
2949	1	2	39	1	20	1	1	-1.5779872	3	-1.6354131	3	-2.2116611	2	2	2
2951	1	1	39	1	3	2	1	-1.4588444	3	1.5747638	3	.44004905	3	1	2
2966	1	1	39	1	1	2	1	-1.9593471	3	-1.4567796	3	-2.2435508	2	1	2
3011	2	1	39	1	6	1	2	-1.8536744	3	-.2982921	3	-1.1978059	3	1	2
3110	1	2	39	1	15	4	1			-5.4888625	1			2	2
3113	1	2	39	1	12	4	1	-1.596783	3	-2.5172961	2	-2.7162044	2	1	2
2	2	2	37	1	6	2	1	.63589185	3	-2.0000019	2	-1.0115485	3	2	1
4	1	2	36	1	1	2	2	-2.1593418	2	-1.8262448	3	-2.609401	2	2	1
8	1	1	37	1	3	2	1	.12155099	3	-2.3776572	2	-1.7317835	3	2	1
11	2	1	40	1	1	1	1	-.31416678	3	-.86646289	3	-.91928637	3	1	1
21	2	1	36	1	1	1	1	-1.4243602	3	-1.7776409	3	-2.2237763	2	1	1
22	1	1	38	1	7	2	2	-.6331808	3	-1.1114972	3	-1.1077021	3	2	1
24	1	1	36	1	17	2	2			-5.1145067	1	-4.4858522	1	1	1
26	2	1	36	1	7	2	1			-3.1485531	1	-1.0846622	3	2	1
27	2	2	36	1	1	2	1	.075834662	3	-1.2416539	3	-.96651238	3	2	1
31	1	1	37	1	11	3	1	.37539417	3	-2.0079765	2	-1.1888129	3	1	1
32	1	1	36	1	4	2	1			-3.9429581	1	-3.4147456	1	2	1
39	1	2	38	1	8	2	1	.061167393	3	-1.6255872	3	-1.0831754	3	1	1
43	1	2	37	1	1	3	2	-.85147953	3	-.87619138	3	-1.2249371	3	2	1
46	1	1	38	1	4	2	1	-2.0176003	2	-.9940179	3	-1.8708129	3	2	1
47	2	1	36	1	4	3	1	-2.7754636	2	-.70583683	3	-2.0623147	2	2	1
48	2	1	38	1	1	2	1	1.1321402	3	-1.7776409	3	-.73246682	3	2	1
53	2	2	36	1	1	3	1	-1.8099761	3	-2.3136282	2	-2.8319018	2	2	1
56	2	2	37	1	2	3	1	.38268194	3	-1.3300302	3	-.80767387	3	2	1
60	1	1	36	1	6	2	1	-1.6758928	3	-2.3343935	2	-2.6175783	2	2	1
67	1	1	40	1	4	2	1	-2.077034	2	-2.0472107	2	-2.6620898	2	2	1
69	1	1	38	1	1	4	2	.64665067	3	-2.4068332	2	-1.505017	3	2	1
76	1	1	36	1	4	1	1	.51407987	3	-2.9424248	2	-1.9198133	3	2	1
93	1	1	38	1	1	2	1	.096799791	3	-1.6151218	3	-1.2249371	3	2	1
95	2	1	36	1	1	2	1	1.5027033	3	-.70566678	3	.36725652	3	2	1
114	1	2	36	1	8	2	1			-4.093854	1	-2.1369178	2	1	1
115	1	1	37	1	8	3	1	.95873427	3	-2.780946	2	-1.4208094	3	2	1
125	2	2	36	1	8	2	1			-4.5086789	1	-3.6439648	1	2	1
129	1	1	36	1	7	2	1	-.57707828	3	-1.636978	3	-1.4714915	3	2	1
137	2	2	38	1	3	3	1	-1.325711	3	1.2532479	3	.19395584	3	2	1
140	2	1	36	1	8	3	1	-.75776386	3	-2.9181142	2	-2.4861546	2	2	1
157	2	2	37	1	10	2	1	-.67612553	3	-1.664978	3	-1.475172	3	2	1
186	2	2	38	1	2	1	2	-1.5887104	3	-2.4002862	2	-2.7440112	2	2	1
187	2	2	36	1	3	1	1	1.2856284	3	-1.792138	3	-.56313199	3	2	1
189	2	1	37	1	6	2	1			-5.4034219	1	-2.5676751	2	1	1
192	1	2	36	1	4	2	2	-.22238155	3	-1.1519969	3	-.98604017	3	1	1
197	1	1	36	1	8	2	1	1.1715231	3	-2.5183647	2	-1.0831754	3	2	1
209	2	2	36	1	5	3	1	1.7181841	3	-1.1675042	3	.29142821	3	2	1
211	1	1	36	1	6	1	1	-.38756645	3	-2.4921463	2	-2.0289032	2	2	1
218	2	2	37	1	1	3	1			-3.9215894	1	-.54887164	3	1	1
219	1	2	36	1	8	4	1	-2.7192264	2	-1.1004242	3	-2.2369599	2	1	1
227	1	1	36	1	5	1	1	.2363629	3	-2.2435057	2	-1.505802	3	2	1
251	2	2	37	1	10	2	1	-.50699997	3	-2.5108013	2	-2.0131116	2	2	1
253	2	2	37	1	3	4	1			-3.2881169	1	-1.260229	3	2	1
254	1	1	38	1	1	3	1	2.1661592	3	-2.6707368	2	-.77527714	3	2	1
266	1	1	36	1	6	5	1	-1.3499837	3	1.0835806	3	.20138045	3	1	1
273	2	2	38	1	1	2	1	-.39351717	3	.044715211	3	-.27922207	3	2	1
276	2	1	36	1	4	5	1	-.7040568	3	-1.7727123	3	-1.7042245	3	1	1
288	2	1	36	1	3	2	1	-.034946617	3	-1.7387102	3	-1.3327142	3	1	1
299	2	1	36	1	3	3	1	.1354432	3	-1.3112875	3	-.90559417	3	1	1
307	2	2	36	1	4	2	1	-.32026157	3	-2.2528064	2	-1.856002	3	2	1
309	1	1	36	1	4	1	1			-4.996151	1	-4.1453333	1	2	1
310	1	1	36	1	4	1	1			-4.5222139	1	-3.681215	1	2	1
319	1	1	35	2	19		1	-.25438952	3	-3.4350531	1	-2.8172166	2	1	1
322	2	2	36	1	1	3	1			1.4382817	3	-2.0907304	2	1	1
324	2	1	36	1	1	3	1			-2.8496151	2	-3.0338449	1	2	1
325	1	1	36	1	10	2	1	-.9335916	3	-1.8639739	3	-1.8424642	3	2	1
327	1	2	38	1	1	1	1	-.18278846	3	-1.0873144	3	-.99754244	3	2	1
332	2	1	36	1	4	2	1	-1.1664102	3	-1.0792433	3	-1.4566023	3	2	1
334	2	1	36	1	3	2	1	-1.1795733	3	-1.1510041	3	-1.5534626	3	1	1
337	1	2	36	1	15	1	1			-1.3082496	3	-3.925843	1	2	1
340	1	1	37	1	13	1	1	-1.2417234	3	-.87806982	3	-1.2808353	3	1	1
341	1	2	36	1	3	3	1			-3.9059267	1	-2.6980264	2	2	1
343	1	2	36	1	13	2	1	-2.7629378	2	-.82572043	3	-2.0779586	2	1	1
351	1	1	36	1	3	3	1					-3.8140914	1		1
359	1	1	36	1	4	2	1	-.96290207	3	-1.6785933	3	-1.7978027	3	2	1
