# Supplementary material for: Standard RUTF vs. locally-made RUSF for acutely malnourished children: A quasi-experimental comparison of the impact on growth and compliance in a rural community of Pakistan
Source: PLoS One. 2023 Jul 12;18(7):e0287962. doi: 10.1371/journal.pone.0287962 (PMC10337979; doi:10.1371/journal.pone.0287962)
Supplement: S1 Datasets — (ZIP) [file pone.0287962.s001.zip › illness.csv]

studyid	obsday	dday	depi	pday	pepi	p_diar	p_pneu	ep_diar	ep_pneu	itervention	hospitalized	depim	pepim	group
10	92	11	4	0	0	43.641304	0	15.869565	0	2		1.3233696	0	1
33	92	20	6	22	3	79.347824	87.282608	23.804348	11.902174	2		1.9850544	.99252719	1
38	86	7	2	0	0	29.709303	0	8.4883718	0	2		.70784885	0	1
69	91	14	6	14	2	56.153847	56.153847	24.065933	8.0219784	2		2.0068681	.66895604	1
82	91	15	3	0	0	60.164837	0	12.032967	0	2		1.0034341	0	1
122	83	4	1	7	1	17.590361	30.783133	4.3975902	4.3975902	2		.36671686	.36671686	1
129	91	1	1	0	0	4.0109892	0	4.0109892	0	2		.33447802	0	1
138	91	22	7	0	0	88.24176	0	28.076923	0	2		2.3413463	0	1
153	83	10	3	0	0	43.975903	0	13.192771	0	2		1.1001506	0	1
164	74	4	2	0	0	19.729731	0	9.8648653	0	2		.82263511	0	1
171	68	2	1	0	0	10.735294	0	5.3676472	0	2		.44761029	0	1
179	84	30	7	0	0	130.35715	0	30.416666	0	2		2.5364583	0	1
181	91	3	1	0	0	12.032967	0	4.0109892	0	2		.33447802	0	1
195	75	7	1	7	1	34.066666	34.066666	4.8666668	4.8666668	2		.40583333	.40583333	1
205	89	10	3	35	2	41.011234	143.53932	12.30337	8.2022476	2		1.0259831	.68398875	1
219	90	10	5	14	1	40.555557	56.777779	20.277779	4.0555553	2		1.6909722	.33819443	1
224	90	42	3	0	0	170.33333	0	12.166667	0	2		1.0145833	0	1
233	92	6	3	65	4	23.804348	257.88043	11.902174	15.869565	2		.99252719	1.3233696	1
242	89	0	0	10	2	0	41.011234	0	8.2022476	2		0	.68398875	1
243	91	0	0	0	0	0	0	0	0	2		0	0	1
253	90	1	1	0	0	4.0555553	0	4.0555553	0	2		.33819443	0	1
273	91	0	0	6	1	0	24.065933	0	4.0109892	2		0	.33447802	1
287	83	26	4	11	2	114.33735	48.373493	17.590361	8.7951803	2		1.4668674	.73343372	1
295	89	8	2	14	1	32.80899	57.41573	8.2022476	4.1011238	2		.68398875	.34199437	1
316	90	2	1	76	2	8.1111107	308.22223	4.0555553	8.1111107	2		.33819443	.67638886	1
317	91	15	6	0	0	60.164837	0	24.065933	0	2		2.0068681	0	1
332	90	11	2	7	1	44.611111	28.388889	8.1111107	4.0555553	2		.67638886	.33819443	1
342	90	19	5	0	0	77.055557	0	20.277779	0	2		1.6909722	0	1
357	91	11	3	3	1	44.12088	12.032967	12.032967	4.0109892	2		1.0034341	.33447802	1
361	89	10	3	0	0	41.011234	0	12.30337	0	2		1.0259831	0	1
370	53	7	3	0	0	48.207546	0	20.660378	0	2		1.7228774	0	1
376	90	0	0	83	1	0	336.61111	0	4.0555553	2		0	.33819443	1
377	66	3	1	0	0	16.59091	0	5.530303	0	2		.46117425	0	1
393	77	67	6	23	2	317.59741	109.02597	28.441559	9.4805193	2		2.3717532	.79058444	1
402	89	0	0	6	1	0	24.606741	0	4.1011238	2		0	.34199437	1
424	89	28	3	20	2	114.83146	82.022469	12.30337	8.2022476	2		1.0259831	.68398875	1
439	85	13	2	0	0	55.823528	0	8.5882349	0	2		.71617645	0	1
463	74	28	3	0	0	138.10811	0	14.797297	0	2		1.2339528	0	1
490	82	25	5	13	2	111.28049	57.865852	22.256098	8.9024391	2		1.8559451	.74237806	1
509	76	0	0	0	0	0	0	0	0	2		0	0	1
518	91	22	5	0	0	88.24176	0	20.054945	0	2		1.6723901	0	1
521	88	0	0	0	0	0	0	0	0	2		0	0	1
529	83	0	0	0	0	0	0	0	0	2		0	0	1
532	92	16	6	65	2	63.47826	257.88043	23.804348	7.9347825	2		1.9850544	.66168481	1
575	84	19	3	43	2	82.559525	186.84525	13.035714	8.6904764	2		1.0870535	.72470236	1
592	84	24	5	12	2	104.28571	52.142857	21.726191	8.6904764	2		1.8117559	.72470236	1
601	90	18	4	0	0	73	0	16.222221	0	2		1.3527777	0	1
602	77	10	4	0	0	47.402596	0	18.961039	0	2		1.5811689	0	1
635	81	0	0	0	0	0	0	0	0	2		0	0	1
644	71	24	4	0	0	123.38028	0	20.563381	0	2		1.7147887	0	1
668	20	0	0	0	0	0	0	0	0	2		0	0	1
691	89	31	8	0	0	127.13483	0	32.80899	0	2		2.735955	0	1
699	74	4	1	6	1	19.729731	29.594595	4.9324327	4.9324327	2		.41131756	.41131756	1
765	76	8	3	3	1	38.421051	14.407895	14.407895	4.8026314	2		1.2014803	.40049341	1
823	30	2	1	0	0	24.333334	0	12.166667	0	2		1.0145833	0	1
839	81	21	2	0	0	94.629631	0	9.0123453	0	2		.75154322	0	1
851	74	3	1	0	0	14.797297	0	4.9324327	0	2		.41131756	0	1
915	92	14	3	19	1	55.54348	75.380432	11.902174	3.9673913	2		.99252719	.33084241	1
916	71	12	3	22	2	61.69014	113.09859	15.422535	10.281691	2		1.2860916	.85739434	1
925	83	12	2	15	2	52.771084	65.963852	8.7951803	8.7951803	2		.73343372	.73343372	1
929	70	11	1	0	0	57.357143	0	5.2142859	0	2		.43482143	0	1
943	70	8	2	0	0	41.714287	0	10.428572	0	2		.86964285	0	1
950	78	7	1	0	0	32.756409	0	4.6794872	0	2		.39022437	0	1
954	83	0	0	64	2	0	281.44577	0	8.7951803	2		0	.73343372	1
958	60	5	1	4	1	30.416666	24.333334	6.0833335	6.0833335	2		.50729167	.50729167	1
976	68	16	2	7	1	85.882355	37.573528	10.735294	5.3676472	2		.89522058	.44761029	1
981	87	38	6	0	0	159.42529	0	25.172413	0	2		2.099138	0	1
1009	77	2	1	0	0	9.4805193	0	4.7402596	0	2		.39529222	0	1
1022	82	0	0	8	1	0	35.609756	0	4.4512196	2		0	.37118903	1
1049	30	0	0	0	0	0	0	0	0	2		0	0	1
1054	76	15	3	0	0	72.039474	0	14.407895	0	2		1.2014803	0	1
1058	58	0	0	0	0	0	0	0	0	2		0	0	1
1064	67	23	1	0	0	125.29851	0	5.4477611	0	2		.45429105	0	1
1085	81	2	1	0	0	9.0123453	0	4.5061727	0	2		.37577161	0	1
1105	76	1	1	12	1	4.8026314	57.63158	4.8026314	4.8026314	2		.40049341	.40049341	1
1130	90	10	1	0	0	40.555557	0	4.0555553	0	2		.33819443	0	1
1178	28	4	1	7	1	52.142857	91.25	13.035714	13.035714	2		1.0870535	1.0870535	1
1179	28	8	3	14	2	104.28571	182.5	39.107143	26.071428	2		3.2611606	2.1741071	1
1186	71	17	2	0	0	87.394363	0	10.281691	0	2		.85739434	0	1
1207	69	32	4	0	0	169.27536	0	21.15942	0	2		1.7644928	0	1
1213	83	2	1	3	1	8.7951803	13.192771	4.3975902	4.3975902	2		.36671686	.36671686	1
1224	74	24	4	0	0	118.37838	0	19.729731	0	2		1.6452702	0	1
1227	55	3	1	7	1	19.90909	46.454544	6.6363635	6.6363635	2		.5534091	.5534091	1
1245	70	17	8	0	0	88.64286	0	41.714287	0	2		3.4785714	0	1
1294	62	13	2	0	0	76.532257	0	11.774194	0	2		.98185486	0	1
1306	89	8	3	14	1	32.80899	57.41573	12.30337	4.1011238	2		1.0259831	.34199437	1
1311	49	23	2	0	0	171.32654	0	14.897959	0	2		1.2423469	0	1
1334	91	33	5	56	2	132.36264	224.61539	20.054945	8.0219784	2		1.6723901	.66895604	1
1338	33	5	2	14	2	55.303032	154.84848	22.121212	22.121212	2		1.844697	1.844697	1
1345	22	0	0	0	0	0	0	0	0	2		0	0	1
1349	89	2	1	25	2	8.2022476	102.52809	4.1011238	8.2022476	2		.34199437	.68398875	1
1376	18	1	1	0	0	20.277779	0	20.277779	0	2		1.6909722	0	1
1388	65	21	5	10	1	117.92308	56.153847	28.076923	5.6153846	2		2.3413463	.46826923	1
1408	59	8	2	0	0	49.491524	0	12.372881	0	2		1.0317796	0	1
1414	91	12	4	20	1	48.131866	80.21978	16.043957	4.0109892	2		1.3379121	.33447802	1
1418	89	2	1	0	0	8.2022476	0	4.1011238	0	2		.34199437	0	1
1435	90	1	1	0	0	4.0555553	0	4.0555553	0	2		.33819443	0	1
1438	85	5	2	0	0	21.470589	0	8.5882349	0	2		.71617645	0	1
1444	92	29	5	35	2	115.05434	138.85869	19.836956	7.9347825	2		1.654212	.66168481	1
1458	84	21	4	0	0	91.25	0	17.380953	0	2		1.4494047	0	1
1465	75	3	1	0	0	14.6	0	4.8666668	0	2		.40583333	0	1
1482	90	8	1	28	2	32.444443	113.55556	4.0555553	8.1111107	2		.33819443	.67638886	1
1622	76	3	1	21	2	14.407895	100.85526	4.8026314	9.6052628	2		.40049341	.80098683	1
1643	80	3	1	7	1	13.6875	31.9375	4.5625	4.5625	2		.38046876	.38046876	1
1665	91	23	6	29	1	92.252747	116.31868	24.065933	4.0109892	2		2.0068681	.33447802	1
1707	90	2	1	0	0	8.1111107	0	4.0555553	0	2		.33819443	0	1
1744	81	25	5	6	1	112.65432	27.037037	22.530865	4.5061727	2		1.878858	.37577161	1
1774	63	4	2	47	3	23.174603	272.30157	11.587301	17.380953	2		.96626985	1.4494047	1
1786	81	27	4	14	1	121.66666	63.086418	18.024691	4.5061727	2		1.5030864	.37577161	1
1797	81	22	6	0	0	99.135803	0	27.037037	0	2		2.2546296	0	1
1807	91	0	0	0	0	0	0	0	0	2		0	0	1
1808	75	3	1	21	2	14.6	102.2	4.8666668	9.7333336	2		.40583333	.81166667	1
1928	75	41	5	14	2	199.53334	68.133331	24.333334	9.7333336	2		2.0291667	.81166667	1
1929	75	32	5	0	0	155.73334	0	24.333334	0	2		2.0291667	0	1
1933	64	28	4	7	1	159.6875	39.921875	22.8125	5.703125	2		1.9023438	.47558594	1
1949	85	0	0	0	0	0	0	0	0	2		0	0	1
1953	84	11	4	7	1	47.797619	30.416666	17.380953	4.3452382	2		1.4494047	.36235118	1
1978	92	4	1	14	1	15.869565	55.54348	3.9673913	3.9673913	2		.33084241	.33084241	1
1979	90	0	0	0	0	0	0	0	0	2		0	0	1
1986	75	18	3	0	0	87.599998	0	14.6	0	2		1.2175	0	1
1999	92	0	0	0	0	0	0	0	0	2		0	0	1
2058	91	8	1	0	0	32.087914	0	4.0109892	0	2		.33447802	0	1
2084	76	14	2	21	2	67.236839	100.85526	9.6052628	9.6052628	2		.80098683	.80098683	1
2087	69	12	3	2	1	63.47826	10.57971	15.869565	5.289855	2		1.3233696	.44112319	1
2090	85	6	2	7	1	25.764706	30.058823	8.5882349	4.2941175	2		.71617645	.35808823	1
2102	74	5	1	13	1	24.662163	64.12162	4.9324327	4.9324327	2		.41131756	.41131756	1
2139	62	11	4	34	2	64.758064	200.16129	23.548388	11.774194	2		1.9637097	.98185486	1
2171	82	15	2	54	4	66.768295	240.36586	8.9024391	17.804878	2		.74237806	1.4847561	1
2190	84	21	5	62	2	91.25	269.40475	21.726191	8.6904764	2		1.8117559	.72470236	1
2222	85	15	5	29	1	64.411766	124.52941	21.470589	4.2941175	2		1.7904412	.35808823	1
2224	81	20	3	18	2	90.123459	81.111115	13.518518	9.0123453	2		1.1273148	.75154322	1
2226	91	18	3	54	3	72.1978	216.5934	12.032967	12.032967	2		1.0034341	1.0034341	1
2230	91	38	4	26	2	152.41759	104.28571	16.043957	8.0219784	2		1.3379121	.66895604	1
2238	78	5	2	64	4	23.397436	299.48718	9.3589745	18.717949	2		.78044873	1.5608975	1
2259	88	30	6	0	0	124.43182	0	24.886364	0	2		2.075284	0	1
2265	84	32	7	22	3	139.04762	95.595238	30.416666	13.035714	2		2.5364583	1.0870535	1
2282	84	3	2	5	1	13.035714	21.726191	8.6904764	4.3452382	2		.72470236	.36235118	1
2297	90	10	3	21	2	40.555557	85.166664	12.166667	8.1111107	2		1.0145833	.67638886	1
2303	91	5	2	0	0	20.054945	0	8.0219784	0	2		.66895604	0	1
2314	91	33	5	48	3	132.36264	192.52747	20.054945	12.032967	2		1.6723901	1.0034341	1
2328	74	4	1	14	1	19.729731	69.054054	4.9324327	4.9324327	2		.41131756	.41131756	1
2353	86	3	1	0	0	12.732558	0	4.2441859	0	2		.35392442	0	1
2369	91	45	3	33	3	180.49451	132.36264	12.032967	12.032967	2		1.0034341	1.0034341	1
2377	83	11	3	55	3	48.373493	241.86748	13.192771	13.192771	2		1.1001506	1.1001506	1
2379	56	2	1	4	1	13.035714	26.071428	6.5178571	6.5178571	2		.54352677	.54352677	1
2392	85	21	5	15	1	90.176468	64.411766	21.470589	4.2941175	2		1.7904412	.35808823	1
2409	69	0	0	57	3	0	301.52173	0	15.869565	2		0	1.3233696	1
2410	91	37	8	0	0	148.4066	0	32.087914	0	2		2.6758242	0	1
2438	85	9	3	7	1	38.64706	30.058823	12.882353	4.2941175	2		1.0742648	.35808823	1
2607	78	2	1	5	1	9.3589745	23.397436	4.6794872	4.6794872	2		.39022437	.39022437	1
2609	56	1	1	0	0	6.5178571	0	6.5178571	0	2		.54352677	0	1
2623	77	4	3	0	0	18.961039	0	14.220779	0	2		1.1858766	0	1
2625	92	3	1	21	3	11.902174	83.315216	3.9673913	11.902174	2		.33084241	.99252719	1
2631	67	5	2	7	1	27.238806	38.134327	10.895522	5.4477611	2		.90858209	.45429105	1
2639	63	4	1	21	2	23.174603	121.66666	5.7936506	11.587301	2		.48313493	.96626985	1
2642	76	5	1	7	1	24.013159	33.61842	4.8026314	4.8026314	2		.40049341	.40049341	1
2644	83	1	1	32	2	4.3975902	140.72289	4.3975902	8.7951803	2		.36671686	.73343372	1
2645	84	5	1	7	1	21.726191	30.416666	4.3452382	4.3452382	2		.36235118	.36235118	1
2657	90	6	3	34	3	24.333334	137.88889	12.166667	12.166667	2		1.0145833	1.0145833	1
2665	91	4	2	0	0	16.043957	0	8.0219784	0	2		.66895604	0	1
2675	84	13	4	29	2	56.488094	126.0119	17.380953	8.6904764	2		1.4494047	.72470236	1
2681	75	0	0	7	1	0	34.066666	0	4.8666668	2		0	.40583333	1
2692	90	2	1	21	3	8.1111107	85.166664	4.0555553	12.166667	2		.33819443	1.0145833	1
2703	92	9	5	0	0	35.70652	0	19.836956	0	2		1.654212	0	1
2706	78	11	3	7	1	51.474358	32.756409	14.038462	4.6794872	2		1.1706731	.39022437	1
2718	68	17	3	0	0	91.25	0	16.102942	0	2		1.3428309	0	1
2750	92	9	1	0	0	35.70652	0	3.9673913	0	2		.33084241	0	1
2757	56	4	2	0	0	26.071428	0	13.035714	0	2		1.0870535	0	1
2775	57	10	2	1	1	64.035088	6.4035087	12.807017	6.4035087	2		1.0679824	.53399122	1
2779	91	4	1	14	1	16.043957	56.153847	4.0109892	4.0109892	2		.33447802	.33447802	1
2788	35	0	0	0	0	0	0	0	0	2		0	0	1
2803	84	30	6	14	1	130.35715	60.833332	26.071428	4.3452382	2		2.1741071	.36235118	1
2847	86	20	6	46	4	84.88372	195.23256	25.465117	16.976744	2		2.1235466	1.4156977	1
2850	91	17	2	0	0	68.186813	0	8.0219784	0	2		.66895604	0	1
2857	92	32	7	11	1	126.95652	43.641304	27.77174	3.9673913	2		2.3158967	.33084241	1
2862	85	2	1	0	0	8.5882349	0	4.2941175	0	2		.35808823	0	1
2935	92	27	5	7	1	107.11957	27.77174	19.836956	3.9673913	2		1.654212	.33084241	1
2949	85	18	4	22	1	77.294121	94.470589	17.17647	4.2941175	2		1.4323529	.35808823	1
2951	65	2	1	7	1	11.230769	39.307693	5.6153846	5.6153846	2		.46826923	.46826923	1
2966	91	3	1	7	1	12.032967	28.076923	4.0109892	4.0109892	2		.33447802	.33447802	1
3011	83	5	3	0	0	21.987951	0	13.192771	0	2		1.1001506	0	1
3110	92	12	2	27	1	47.608696	107.11957	7.9347825	3.9673913	2		.66168481	.33084241	1
3113	92	28	4	0	0	111.08696	0	15.869565	0	2		1.3233696	0	1
10	77	4	2	12	1	18.961039	56.883118	9.4805193	4.7402596	1	0	.79058444	.39529222	1
33	92	6	3	14	1	23.804348	55.54348	11.902174	3.9673913	1	0	.99252719	.33084241	1
38	91	10	2	0	0	40.10989	0	8.0219784	0	1	0	.66895604	0	1
69	86	13	5	4	1	55.174419	16.976744	21.22093	4.2441859	1	0	1.7696221	.35392442	1
82	71	3	3	0	0	15.422535	0	15.422535	0	1	0	1.2860916	0	1
122	52	3	1	0	0	21.057692	0	7.0192308	0	1	0	.58533657	0	1
129	92	8	3	0	0	31.73913	0	11.902174	0	1	0	.99252719	0	1
138	52	14	3	0	0	98.269234	0	21.057692	0	1	0	1.7560096	0	1
153	92	7	2	0	0	27.77174	0	7.9347825	0	1	0	.66168481	0	1
164	89	2	2	7	1	8.2022476	28.707865	8.2022476	4.1011238	1	0	.68398875	.34199437	1
171	90	3	1	0	0	12.166667	0	4.0555553	0	1	0	.33819443	0	1
179	39	11	2	0	0	102.94872	0	18.717949	0	1	0	1.5608975	0	1
181	83	2	1	21	1	8.7951803	92.349396	4.3975902	4.3975902	1	0	.36671686	.36671686	1
195	90	14	3	13	1	56.777779	52.722221	12.166667	4.0555553	1	0	1.0145833	.33819443	1
205	85	2	2	7	1	8.5882349	30.058823	8.5882349	4.2941175	1	0	.71617645	.35808823	1
219	92	23	4	16	1	91.25	63.47826	15.869565	3.9673913	1	0	1.3233696	.33084241	1
224	81	13	4	0	0	58.580246	0	18.024691	0	1	0	1.5030864	0	1
233	92	2	1	29	2	7.9347825	115.05434	3.9673913	7.9347825	1	0	.33084241	.66168481	1
242	86	2	1	0	0	8.4883718	0	4.2441859	0	1	0	.35392442	0	1
243	90	11	3	0	0	44.611111	0	12.166667	0	1	0	1.0145833	0	1
253	92	0	0	7	1	0	27.77174	0	3.9673913	1	0	0	.33084241	1
273	88	17	1	50	1	70.51136	207.38637	4.1477275	4.1477275	1	0	.34588069	.34588069	1
287	70	24	4	0	0	125.14286	0	20.857143	0	1	0	1.7392857	0	1
295	88	15	2	0	0	62.215908	0	8.295455	0	1	0	.69176137	0	1
316	92	0	0	48	2	0	190.43478	0	7.9347825	1	0	0	.66168481	1
317	90	17	3	0	0	68.944443	0	12.166667	0	1	0	1.0145833	0	1
332	82	0	0	41	2	0	182.5	0	8.9024391	1	0	0	.74237806	1
342	90	2	1	0	0	8.1111107	0	4.0555553	0	1	0	.33819443	0	1
344	92	14	5	26	2	55.54348	103.15218	19.836956	7.9347825	1	0	1.654212	.66168481	1
357	91	10	2	0	0	40.10989	0	8.0219784	0	1	0	.66895604	0	1
361	92	9	2	7	1	35.70652	27.77174	7.9347825	3.9673913	1	0	.66168481	.33084241	1
370	56	3	1	0	0	19.553572	0	6.5178571	0	1	0	.54352677	0	1
376	92	18	3	87	1	71.41304	345.16306	11.902174	3.9673913	1	0	.99252719	.33084241	1
377	80	4	2	0	0	18.25	0	9.125	0	1	0	.76093751	0	1
393	69	63	4	11	1	333.26086	58.188404	21.15942	5.289855	1	0	1.7644928	.44112319	1
402	82	4	2	12	2	17.804878	53.414635	8.9024391	8.9024391	1	0	.74237806	.74237806	1
424	91	15	3	0	0	60.164837	0	12.032967	0	1	0	1.0034341	0	1
439	92	15	2	0	0	59.510868	0	7.9347825	0	1	0	.66168481	0	1
463	74	14	4	5	1	69.054054	24.662163	19.729731	4.9324327	1	0	1.6452702	.41131756	1
490	83	12	2	21	1	52.771084	92.349396	8.7951803	4.3975902	1	0	.73343372	.36671686	1
509	90	29	5	0	0	117.61111	0	20.277779	0	1	0	1.6909722	0	1
518	88	3	1	20	2	12.443182	82.954544	4.1477275	8.295455	1	0	.34588069	.69176137	1
521	92	0	0	0	0	0	0	0	0	1	0	0	0	1
529	82	18	6	0	0	80.121948	0	26.707317	0	1	0	2.2271342	0	1
532	82	10	2	0	0	44.512196	0	8.9024391	0	1	0	.74237806	0	1
575	84	16	3	48	2	69.523811	208.57143	13.035714	8.6904764	1	0	1.0870535	.72470236	1
592	82	16	4	0	0	71.219513	0	17.804878	0	1	0	1.4847561	0	1
601	89	0	0	24	1	0	98.426964	0	4.1011238	1	0	0	.34199437	1
602	91	3	1	0	0	12.032967	0	4.0109892	0	1	0	.33447802	0	1
635	28	2	1	0	0	26.071428	0	13.035714	0	1	0	1.0870535	0	1
644	76	19	4	0	0	91.25	0	19.210526	0	1	0	1.6019737	0	1
668	61	9	1	0	0	53.852459	0	5.9836063	0	1	0	.4989754	0	1
691	76	27	4	62	1	129.67105	297.76315	19.210526	4.8026314	1	0	1.6019737	.40049341	1
699	82	13	6	46	2	57.865852	204.7561	26.707317	8.9024391	1	0	2.2271342	.74237806	1
765	89	13	4	54	3	53.314606	221.46068	16.404495	12.30337	1	0	1.3679775	1.0259831	1
823	83	16	3	0	0	70.361443	0	13.192771	0	1	0	1.1001506	0	1
839	78	15	3	7	1	70.192307	32.756409	14.038462	4.6794872	1	0	1.1706731	.39022437	1
845	92	0	0	51	2	0	202.33696	0	7.9347825	1	0	0	.66168481	1
851	81	3	2	7	1	13.518518	31.543209	9.0123453	4.5061727	1	0	.75154322	.37577161	1
915	92	23	5	37	2	91.25	146.79347	19.836956	7.9347825	1	0	1.654212	.66168481	1
916	55	22	3	29	4	146	192.45454	19.90909	26.545454	1	0	1.6602273	2.2136364	1
925	77	3	2	3	1	14.220779	14.220779	9.4805193	4.7402596	1	0	.79058444	.39529222	1
929	91	6	2	0	0	24.065933	0	8.0219784	0	1	0	.66895604	0	1
943	82	0	0	0	0	0	0	0	0	1	0	0	0	1
950	52	5	2	0	0	35.096153	0	14.038462	0	1	0	1.1706731	0	1
954	68	0	0	20	3	0	107.35294	0	16.102942	1	0	0	1.3428309	1
958	89	2	1	0	0	8.2022476	0	4.1011238	0	1	0	.34199437	0	1
976	46	5	2	14	1	39.673912	111.08696	15.869565	7.9347825	1	0	1.3233696	.66168481	1
981	88	38	6	0	0	157.61363	0	24.886364	0	1	0	2.075284	0	1
1009	81	2	1	0	0	9.0123453	0	4.5061727	0	1	0	.37577161	0	1
1022	84	15	4	0	0	65.178574	0	17.380953	0	1	0	1.4494047	0	1
1049	81	37	6	0	0	166.72839	0	27.037037	0	1	2	2.2546296	0	1
1054	89	6	2	0	0	24.606741	0	8.2022476	0	1	0	.68398875	0	1
1058	82	6	2	28	2	26.707317	124.63415	8.9024391	8.9024391	1	0	.74237806	.74237806	1
1064	87	12	2	26	2	50.344826	109.08046	8.3908043	8.3908043	1	0	.69971263	.69971263	1
1085	46	0	0	11	1	0	87.282608	0	7.9347825	1	0	0	.66168481	1
1105	54	14	2	19	1	94.629631	128.42592	13.518518	6.7592592	1	0	1.1273148	.5636574	1
1130	88	25	1	0	0	103.69318	0	4.1477275	0	1	0	.34588069	0	1
1178	35	20	4	24	2	208.57143	250.28572	41.714287	20.857143	1	0	3.4785714	1.7392857	1
1179	15	7	2	15	3	170.33333	365	48.666668	73	1	3	4.0583334	6.0875001	1
1186	59	6	1	14	1	37.118645	86.610168	6.1864405	6.1864405	1	0	.51588982	.51588982	1
1188	69	7	2	0	0	37.028984	0	10.57971	0	1	0	.88224638	0	1
1207	82	53	4	7	1	235.91463	31.158537	17.804878	4.4512196	1	0	1.4847561	.37118903	1
1213	90	26	2	4	1	105.44444	16.222221	8.1111107	4.0555553	1	0	.67638886	.33819443	1
1224	92	9	2	2	1	35.70652	7.9347825	7.9347825	3.9673913	1	0	.66168481	.33084241	1
1227	90	20	7	8	1	81.111115	32.444443	28.388889	4.0555553	1	0	2.3673611	.33819443	1
1245	87	49	6	0	0	205.57471	0	25.172413	0	1	0	2.099138	0	1
1294	33	4	1	7	1	44.242424	77.42424	11.060606	11.060606	1	0	.9223485	.9223485	1
1306	89	0	0	0	0	0	0	0	0	1	0	0	0	1
1311	83	23	3	33	4	101.14458	145.12048	13.192771	17.590361	1	0	1.1001506	1.4668674	1
1334	90	41	8	70	2	166.27777	283.88889	32.444443	8.1111107	1	0	2.7055554	.67638886	1
1338	82	38	4	35	2	169.14635	155.79268	17.804878	8.9024391	1	0	1.4847561	.74237806	1
1345	89	40	5	40	2	164.04494	164.04494	20.505617	8.2022476	1	7	1.7099719	.68398875	1
1349	85	25	6	57	2	107.35294	244.76471	25.764706	8.5882349	1	0	2.1485295	.71617645	1
1376	82	27	7	0	0	120.18293	0	31.158537	0	1	0	2.5983231	0	1
1388	91	6	3	3	1	24.065933	12.032967	12.032967	4.0109892	1	0	1.0034341	.33447802	1
1408	85	14	2	0	0	60.117645	0	8.5882349	0	1	0	.71617645	0	1
1414	91	8	2	20	2	32.087914	80.21978	8.0219784	8.0219784	1	0	.66895604	.66895604	1
1418	63	0	0	0	0	0	0	0	0	1	0	0	0	1
1435	91	16	3	0	0	64.175827	0	12.032967	0	1	0	1.0034341	0	1
1438	90	0	0	0	0	0	0	0	0	1	0	0	0	1
1444	76	7	1	0	0	33.61842	0	4.8026314	0	1	0	.40049341	0	1
1458	56	29	3	0	0	189.01785	0	19.553572	0	1	0	1.6305803	0	1
1463	62	3	1	0	0	17.661291	0	5.8870969	0	1	0	.49092743	0	1
1465	53	2	1	0	0	13.773585	0	6.8867927	0	1	0	.57429248	0	1
1482	91	11	3	7	1	44.12088	28.076923	12.032967	4.0109892	1	0	1.0034341	.33447802	1
1622	77	0	0	13	2	0	61.623375	0	9.4805193	1	0	0	.79058444	1
1643	57	9	2	0	0	57.63158	0	12.807017	0	1	0	1.0679824	0	1
1665	84	26	2	0	0	112.97619	0	8.6904764	0	1	0	.72470236	0	1
1707	90	9	4	0	0	36.5	0	16.222221	0	1	0	1.3527777	0	1
1744	91	16	1	7	1	64.175827	28.076923	4.0109892	4.0109892	1	0	.33447802	.33447802	1
1774	76	0	0	0	0	0	0	0	0	1	0	0	0	1
1786	82	1	1	0	0	4.4512196	0	4.4512196	0	1	0	.37118903	0	1
1797	37	11	2	0	0	108.51351	0	19.729731	0	1	0	1.6452702	0	1
1807	88	6	1	1	1	24.886364	4.1477275	4.1477275	4.1477275	1	0	.34588069	.34588069	1
1808	91	0	0	0	0	0	0	0	0	1	0	0	0	1
1928	92	27	2	14	1	107.11957	55.54348	7.9347825	3.9673913	1	0	.66168481	.33084241	1
1929	92	18	2	9	1	71.41304	35.70652	7.9347825	3.9673913	1	0	.66168481	.33084241	1
1933	85	24	4	0	0	103.05882	0	17.17647	0	1	0	1.4323529	0	1
1949	92	0	0	7	1	0	27.77174	0	3.9673913	1	0	0	.33084241	1
1953	74	12	3	26	2	59.18919	128.24324	14.797297	9.8648653	1	0	1.2339528	.82263511	1
1978	84	0	0	11	1	0	47.797619	0	4.3452382	1	0	0	.36235118	1
1979	76	0	0	14	1	0	67.236839	0	4.8026314	1	0	0	.40049341	1
1986	74	7	1	18	2	34.527027	88.783783	4.9324327	9.8648653	1	0	.41131756	.82263511	1
1999	84	40	6	13	2	173.80952	56.488094	26.071428	8.6904764	1	0	2.1741071	.72470236	1
2058	91	10	4	14	1	40.10989	56.153847	16.043957	4.0109892	1	0	1.3379121	.33447802	1
2084	90	23	4	48	2	93.277779	194.66667	16.222221	8.1111107	1	0	1.3527777	.67638886	1
2087	74	13	4	15	2	64.12162	73.986488	19.729731	9.8648653	1	0	1.6452702	.82263511	1
2090	84	22	5	0	0	95.595238	0	21.726191	0	1	0	1.8117559	0	1
2102	68	18	4	34	1	96.617645	182.5	21.470589	5.3676472	1	0	1.7904412	.44761029	1
2139	88	45	5	26	2	186.64772	107.84091	20.738636	8.295455	1	0	1.7294034	.69176137	1
2171	81	37	6	21	1	166.72839	94.629631	27.037037	4.5061727	1	5	2.2546296	.37577161	1
2190	85	61	4	8	1	261.94116	34.35294	17.17647	4.2941175	1	0	1.4323529	.35808823	1
2222	88	58	6	0	0	240.56818	0	24.886364	0	1	3	2.075284	0	1
2224	90	40	7	13	1	162.22223	52.722221	28.388889	4.0555553	1	0	2.3673611	.33819443	1
2226	89	15	2	59	3	61.516853	241.96629	8.2022476	12.30337	1	0	.68398875	1.0259831	1
2230	83	18	5	0	0	79.156624	0	21.987951	0	1	0	1.8335843	0	1
2238	75	26	5	48	1	126.53333	233.60001	24.333334	4.8666668	1	0	2.0291667	.40583333	1
2259	91	18	3	28	1	72.1978	112.30769	12.032967	4.0109892	1	0	1.0034341	.33447802	1
2265	90	9	4	53	3	36.5	214.94444	16.222221	12.166667	1	0	1.3527777	1.0145833	1
2282	90	76	3	50	3	308.22223	202.77777	12.166667	12.166667	1	0	1.0145833	1.0145833	1
2297	83	10	3	13	1	43.975903	57.168674	13.192771	4.3975902	1	0	1.1001506	.36671686	1
2303	78	11	4	0	0	51.474358	0	18.717949	0	1	0	1.5608975	0	1
2314	83	28	6	39	2	123.13253	171.50603	26.385542	8.7951803	1	4	2.2003012	.73343372	1
2328	90	13	2	36	2	52.722221	146	8.1111107	8.1111107	1	0	.67638886	.67638886	1
2353	60	4	1	0	0	24.333334	0	6.0833335	0	1	0	.50729167	0	1
2369	70	46	5	44	3	239.85715	229.42857	26.071428	15.642858	1	0	2.1741071	1.3044643	1
2377	75	14	2	28	2	68.133331	136.26666	9.7333336	9.7333336	1	0	.81166667	.81166667	1
2379	69	18	4	0	0	95.217392	0	21.15942	0	1	0	1.7644928	0	1
2392	71	20	3	4	1	102.8169	20.563381	15.422535	5.1408453	1	0	1.2860916	.42869717	1
2409	69	15	2	19	2	79.347824	100.50725	10.57971	10.57971	1	6	.88224638	.88224638	1
2410	90	13	4	9	2	52.722221	36.5	16.222221	8.1111107	1	0	1.3527777	.67638886	1
2438	91	21	2	0	0	84.230766	0	8.0219784	0	1	0	.66895604	0	1
2607	79	9	2	0	0	41.582279	0	9.2405062	0	1	0	.77056962	0	1
2609	84	0	0	0	0	0	0	0	0	1	0	0	0	1
2623	77	2	1	0	0	9.4805193	0	4.7402596	0	1	0	.39529222	0	1
2625	90	13	4	0	0	52.722221	0	16.222221	0	1	0	1.3527777	0	1
2631	85	6	1	0	0	25.764706	0	4.2941175	0	1	0	.35808823	0	1
2639	64	4	1	0	0	22.8125	0	5.703125	0	1	0	.47558594	0	1
2642	82	2	1	11	1	8.9024391	48.963413	4.4512196	4.4512196	1	0	.37118903	.37118903	1
2644	53	6	1	0	0	41.320755	0	6.8867927	0	1	0	.57429248	0	1
2645	90	0	0	7	1	0	28.388889	0	4.0555553	1	0	0	.33819443	1
2657	75	0	0	13	1	0	63.266666	0	4.8666668	1	0	0	.40583333	1
2665	56	9	2	0	0	58.660713	0	13.035714	0	1	0	1.0870535	0	1
2675	70	17	2	14	2	88.64286	73	10.428572	10.428572	1	0	.86964285	.86964285	1
2681	73	1	1	0	0	5	0	5	0	1	0	.41695204	0	1
2692	58	25	2	0	0	157.32759	0	12.586206	0	1	0	1.049569	0	1
2703	85	20	4	0	0	85.882355	0	17.17647	0	1	0	1.4323529	0	1
2706	35	13	2	7	1	135.57143	73	20.857143	10.428572	1	0	1.7392857	.86964285	1
2718	78	6	2	0	0	28.076923	0	9.3589745	0	1	0	.78044873	0	1
2750	47	9	1	7	1	69.893616	54.361702	7.7659574	7.7659574	1	0	.64760637	.64760637	1
2757	71	0	0	0	0	0	0	0	0	1	0	0	0	1
2775	91	39	7	14	1	156.42857	56.153847	28.076923	4.0109892	1	0	2.3413463	.33447802	1
2779	76	8	2	14	1	38.421051	67.236839	9.6052628	4.8026314	1	0	.80098683	.40049341	1
2788	21	0	0	7	1	0	121.66666	0	17.380953	1	0	0	1.4494047	1
2803	74	11	4	0	0	54.256756	0	19.729731	0	1	0	1.6452702	0	1
2847	90	20	4	21	2	81.111115	85.166664	16.222221	8.1111107	1	0	1.3527777	.67638886	1
2850	83	0	0	0	0	0	0	0	0	1	0	0	0	1
2857	92	19	3	30	2	75.380432	119.02174	11.902174	7.9347825	1	0	.99252719	.66168481	1
2862	83	2	1	20	2	8.7951803	87.951805	4.3975902	8.7951803	1	0	.36671686	.73343372	1
2935	91	11	5	0	0	44.12088	0	20.054945	0	1	0	1.6723901	0	1
2949	83	8	3	59	4	35.180721	259.45782	13.192771	17.590361	1	0	1.1001506	1.4668674	1
2951	70	2	1	0	0	10.428572	0	5.2142859	0	1	0	.43482143	0	1
2966	90	9	3	0	0	36.5	0	12.166667	0	1	0	1.0145833	0	1
3011	77	3	1	0	0	14.220779	0	4.7402596	0	1	0	.39529222	0	1
3110	84	2	1	0	0	8.6904764	0	4.3452382	0	1	0	.36235118	0	1
3113	36	5	1	7	1	50.694443	70.972221	10.138889	10.138889	1	0	.8454861	.8454861	1
818	92	0	0	0	0	0	0	0	0	2		0	0	2
824	85	0	0	0	0	0	0	0	0	2		0	0	2
825	92	30	3	0	0	119.02174	0	11.902174	0	2		.99252719	0	2
826	34	13	3	0	0	139.55882	0	32.205883	0	2		2.6856618	0	2
842	92	0	0	0	0	0	0	0	0	2		0	0	2
843	92	24	4	0	0	95.217392	0	15.869565	0	2		1.3233696	0	2
844	73	0	0	0	0	0	0	0	0	2		0	0	2
848	71	9	2	0	0	46.267605	0	10.281691	0	2		.85739434	0	2
851	79	17	2	0	0	78.544304	0	9.2405062	0	2		.77056962	0	2
853	86	8	1	0	0	33.953487	0	4.2441859	0	2		.35392442	0	2
855	92	2	1	0	0	7.9347825	0	3.9673913	0	2		.33084241	0	2
868	86	0	0	0	0	0	0	0	0	2		0	0	2
870	86	38	4	0	0	161.27907	0	16.976744	0	2		1.4156977	0	2
877	72	4	2	4	1	20.277779	20.277779	10.138889	5.0694447	2		.8454861	.42274305	2
879	81	5	1	0	0	22.530865	0	4.5061727	0	2		.37577161	0	2
881	92	3	1	0	0	11.902174	0	3.9673913	0	2		.33084241	0	2
884	77	13	2	0	0	61.623375	0	9.4805193	0	2		.79058444	0	2
891	92	2	1	0	0	7.9347825	0	3.9673913	0	2		.33084241	0	2
893	92	24	4	0	0	95.217392	0	15.869565	0	2		1.3233696	0	2
905	83	18	3	0	0	79.156624	0	13.192771	0	2		1.1001506	0	2
914	50	7	1	0	0	51.099998	0	7.3000002	0	2		.60874999	0	2
918	92	21	3	0	0	83.315216	0	11.902174	0	2		.99252719	0	2
960	78	9	3	0	0	42.115383	0	14.038462	0	2		1.1706731	0	2
961	92	4	1	0	0	15.869565	0	3.9673913	0	2		.33084241	0	2
964	64	30	5	0	0	171.09375	0	28.515625	0	2		2.3779297	0	2
983	92	19	2	0	0	75.380432	0	7.9347825	0	2		.66168481	0	2
986	25	8	2	0	0	116.8	0	29.200001	0	2		2.4349999	0	2
993	92	20	3	0	0	79.347824	0	11.902174	0	2		.99252719	0	2
1032	85	28	4	0	0	120.23529	0	17.17647	0	2		1.4323529	0	2
1034	71	23	4	0	0	118.23943	0	20.563381	0	2		1.7147887	0	2
1035	92	32	3	0	0	126.95652	0	11.902174	0	2		.99252719	0	2
1051	48	4	2	0	0	30.416666	0	15.208333	0	2		1.2682291	0	2
1053	79	0	0	0	0	0	0	0	0	2		0	0	2
1056	92	20	3	0	0	79.347824	0	11.902174	0	2		.99252719	0	2
1063	85	15	3	0	0	64.411766	0	12.882353	0	2		1.0742648	0	2
1071	78	30	2	0	0	140.38461	0	9.3589745	0	2		.78044873	0	2
1079	92	23	4	0	0	91.25	0	15.869565	0	2		1.3233696	0	2
1080	87	19	2	0	0	79.712646	0	8.3908043	0	2		.69971263	0	2
1081	92	7	1	0	0	27.77174	0	3.9673913	0	2		.33084241	0	2
1102	78	6	1	0	0	28.076923	0	4.6794872	0	2		.39022437	0	2
1109	92	10	2	0	0	39.673912	0	7.9347825	0	2		.66168481	0	2
1110	91	8	2	0	0	32.087914	0	8.0219784	0	2		.66895604	0	2
1126	29	0	0	0	0	0	0	0	0	2		0	0	2
1130	85	21	4	0	0	90.176468	0	17.17647	0	2		1.4323529	0	2
1132	85	7	2	0	0	30.058823	0	8.5882349	0	2		.71617645	0	2
1146	85	14	4	0	0	60.117645	0	17.17647	0	2		1.4323529	0	2
1162	78	14	3	0	0	65.512817	0	14.038462	0	2		1.1706731	0	2
1177	79	12	2	0	0	55.443039	0	9.2405062	0	2		.77056962	0	2
1180	50	12	1	0	0	87.599998	0	7.3000002	0	2		.60874999	0	2
1181	50	11	2	0	0	80.300003	0	14.6	0	2		1.2175	0	2
1187	92	28	4	0	0	111.08696	0	15.869565	0	2		1.3233696	0	2
1190	84	11	3	0	0	47.797619	0	13.035714	0	2		1.0870535	0	2
1192	92	27	3	0	0	107.11957	0	11.902174	0	2		.99252719	0	2
1195	85	4	1	0	0	17.17647	0	4.2941175	0	2		.35808823	0	2
1197	92	3	1	0	0	11.902174	0	3.9673913	0	2		.33084241	0	2
1204	27	4	1	0	0	54.074074	0	13.518518	0	2		1.1273148	0	2
1208	71	22	4	0	0	113.09859	0	20.563381	0	2		1.7147887	0	2
1209	77	6	1	0	0	28.441559	0	4.7402596	0	2		.39529222	0	2
1211	86	32	5	0	0	135.81395	0	21.22093	0	2		1.7696221	0	2
1214	92	6	1	0	0	23.804348	0	3.9673913	0	2		.33084241	0	2
1220	92	17	3	0	0	67.445656	0	11.902174	0	2		.99252719	0	2
1222	79	27	4	0	0	124.74683	0	18.481012	0	2		1.5411392	0	2
1230	92	22	1	0	0	87.282608	0	3.9673913	0	2		.33084241	0	2
818	73	0	0	0	0	0	0	0	0	1	0	0	0	2
824	85	0	0	0	0	0	0	0	0	1	0	0	0	2
825	92	0	0	0	0	0	0	0	0	1	0	0	0	2
826	64	4	1	0	0	22.8125	0	5.703125	0	1	0	.47558594	0	2
832	92	5	1	0	0	19.836956	0	3.9673913	0	1	0	.33084241	0	2
842	85	16	2	0	0	68.705879	0	8.5882349	0	1	0	.71617645	0	2
843	84	12	4	0	0	52.142857	0	17.380953	0	1	0	1.4494047	0	2
844	92	13	2	0	0	51.576088	0	7.9347825	0	1	0	.66168481	0	2
851	85	5	1	0	0	21.470589	0	4.2941175	0	1	0	.35808823	0	2
853	92	5	1	9	1	19.836956	35.70652	3.9673913	3.9673913	1	0	.33084241	.33084241	2
855	92	4	1	0	0	15.869565	0	3.9673913	0	1	0	.33084241	0	2
868	78	3	1	0	0	14.038462	0	4.6794872	0	1	0	.39022437	0	2
870	92	0	0	0	0	0	0	0	0	1	0	0	0	2
877	92	0	0	0	0	0	0	0	0	1	0	0	0	2
879	64	0	0	0	0	0	0	0	0	1	0	0	0	2
881	92	8	2	0	0	31.73913	0	7.9347825	0	1	0	.66168481	0	2
884	85	8	1	8	1	34.35294	34.35294	4.2941175	4.2941175	1	0	.35808823	.35808823	2
886	85	6	2	0	0	25.764706	0	8.5882349	0	1	0	.71617645	0	2
891	92	0	0	0	0	0	0	0	0	1	0	0	0	2
893	92	0	0	0	0	0	0	0	0	1	0	0	0	2
905	78	10	1	0	0	46.794872	0	4.6794872	0	1	0	.39022437	0	2
914	92	7	2	0	0	27.77174	0	7.9347825	0	1	0	.66168481	0	2
918	91	12	2	0	0	48.131866	0	8.0219784	0	1	0	.66895604	0	2
960	92	0	0	0	0	0	0	0	0	1	0	0	0	2
961	92	12	3	0	0	47.608696	0	11.902174	0	1	0	.99252719	0	2
964	66	20	2	0	0	110.60606	0	11.060606	0	1	0	.9223485	0	2
983	92	0	0	0	0	0	0	0	0	1	0	0	0	2
986	64	3	1	0	0	17.109375	0	5.703125	0	1	0	.47558594	0	2
993	92	5	2	0	0	19.836956	0	7.9347825	0	1	0	.66168481	0	2
1032	92	0	0	0	0	0	0	0	0	1	0	0	0	2
1034	80	24	3	0	0	109.5	0	13.6875	0	1	0	1.1414063	0	2
1035	92	0	0	0	0	0	0	0	0	1	0	0	0	2
1051	78	5	2	0	0	23.397436	0	9.3589745	0	1	0	.78044873	0	2
1053	92	25	4	0	0	99.184784	0	15.869565	0	1	0	1.3233696	0	2
1056	85	18	2	0	0	77.294121	0	8.5882349	0	1	0	.71617645	0	2
1063	67	37	4	0	0	201.56717	0	21.791044	0	1	0	1.8171642	0	2
1071	92	2	1	0	0	7.9347825	0	3.9673913	0	1	0	.33084241	0	2
1079	92	14	1	0	0	55.54348	0	3.9673913	0	1	0	.33084241	0	2
1080	92	18	3	0	0	71.41304	0	11.902174	0	1	0	.99252719	0	2
1081	92	14	1	0	0	55.54348	0	3.9673913	0	1	0	.33084241	0	2
1102	91	8	2	0	0	32.087914	0	8.0219784	0	1	1	.66895604	0	2
1109	91	16	4	6	1	64.175827	24.065933	16.043957	4.0109892	1	0	1.3379121	.33447802	2
1110	86	22	2	0	0	93.372093	0	8.4883718	0	1	0	.70784885	0	2
1126	22	6	1	0	0	99.545456	0	16.59091	0	1	0	1.3835227	0	2
1130	78	7	1	0	0	32.756409	0	4.6794872	0	1	0	.39022437	0	2
1132	60	26	2	0	0	158.16667	0	12.166667	0	1	0	1.0145833	0	2
1146	92	25	3	0	0	99.184784	0	11.902174	0	1	0	.99252719	0	2
1162	92	10	2	0	0	39.673912	0	7.9347825	0	1	0	.66168481	0	2
1177	84	22	3	0	0	95.595238	0	13.035714	0	1	0	1.0870535	0	2
1180	92	4	1	0	0	15.869565	0	3.9673913	0	1	0	.33084241	0	2
1181	92	4	1	0	0	15.869565	0	3.9673913	0	1	0	.33084241	0	2
1187	92	14	2	0	0	55.54348	0	7.9347825	0	1	0	.66168481	0	2
1190	73	14	2	0	0	70	0	10	0	1	0	.83390409	0	2
1192	92	17	4	0	0	67.445656	0	15.869565	0	1	0	1.3233696	0	2
1195	84	12	2	0	0	52.142857	0	8.6904764	0	1	0	.72470236	0	2
1197	78	9	1	0	0	42.115383	0	4.6794872	0	1	0	.39022437	0	2
1204	64	9	2	0	0	51.328125	0	11.40625	0	1	1	.95117188	0	2
1208	82	33	5	0	0	146.89024	0	22.256098	0	1	1	1.8559451	0	2
1209	36	0	0	0	0	0	0	0	0	1	0	0	0	2
1211	77	15	3	0	0	71.103897	0	14.220779	0	1	0	1.1858766	0	2
1214	91	28	3	0	0	112.30769	0	12.032967	0	1	0	1.0034341	0	2
1220	70	7	1	0	0	36.5	0	5.2142859	0	1	0	.43482143	0	2
1222	85	20	2	0	0	85.882355	0	8.5882349	0	1	0	.71617645	0	2
1230	65	3	1	0	0	16.846153	0	5.6153846	0	1	0	.46826923	0	2
