# Supplementary material for: Standard RUTF vs. locally-made RUSF for acutely malnourished children: A quasi-experimental comparison of the impact on growth and compliance in a rural community of Pakistan
Source: PLoS One. 2023 Jul 12;18(7):e0287962. doi: 10.1371/journal.pone.0287962 (PMC10337979; doi:10.1371/journal.pone.0287962)
Supplement: S1 Datasets — (ZIP) [file pone.0287962.s001.zip › rusf&rutf_codebook.xls]

## Sheet: bldata
Variable Name	Variable Label	Answer Label	Answer Code	Variable Type
studyid	STUDY ID	Open ended		Integer
gender	Newborn gender			Numeric
		Male	1
		Female	2
delplace	Birth place			Numeric
		Hospital/Maternity home	1
		Home	2
		Others	3
gabirth	Gestational age at birth (wks)	Open ended		Numeric
everbf	Did you ever breast feed			Numeric
		Yes	1
		No	2
		Don't Know	88
age_days	Age at time of registration (Days)	Open ended		Numeric
eint_bf	Early initiation of breastfeeding			Numeric
		Immediately after birth (first hour)	1
		1-6 hours after birth	2
		7-12 hours after birth	3
		13-24 hours after birth	4
		More than 24 hours	5
medu	Mother education			Integer
		No formal education/ Illiterate	1
		Literate	2
whz	Weight for Height	Open ended		Numeric
whz_ctg	Wasting (Weight for Height)			Numeric
		<-3 (Sever wasted)	1
		>=-3 and <-2 (Moderater wasted)	2
		>=-2 (Normal)	3
haz	Height for Age	Open ended		Numeric
haz_ctg	Stunting (Height for Age)			Numeric
		<-3 (Sever stunted)	1
		>=-3 and <-2 (Moderater stunted)	2
		>=-2 (Normal)	3
waz	Weight for Age	Open ended		Numeric
waz_ctg	Under-weight (Weight for Age)			Numeric
		<-3 (Sever Under-weight)	1
		>=-3 and <-2 (Moderater Under-weight)	2
		>=-2 (Normal)	3
agemotherctg	Age of mother			Integer
		15-29 years	1
		30-49 years	2
group	Study group			Numeric
		RUTF group	1
		RUSF group	2

## Sheet: anthro_intervention
Variable Name	Variable Label	Answer Label	Answer Code	Variable Type
studyid	Study id	Open ended		Integer
muac	MUAC	Open ended		double
age	Age in month	Open ended		double
com	Monthly Compliance of child	Open ended		Numeric
whz	Wasting (Weight for Height)	Open ended		double
haz	Stunting (Height for Age)	Open ended		double
waz	Under-weight (Weight for Age)	Open ended		double
itervention	Time of intervention group			Numeric
		One month after intervention	1
		Two month after intervention	2
		Before intervention	3
		Three months after completion of intervention	4
whz1	Wasting (Weight for Height)			double
		Normal	0
		Wasting	1
whz_ctg	Wasting (Weight for Height)			double
		<-3 (Sever wasted)	1
		>=-3 and <-2 (Moderater wasted)	2
		>=-2 (Normal)	3
haz1	(Stunting (Height for Age))			double
		Normal	0
		Stunting	1
waz1	(Under-weight (Weight for Age))			double
		Normal	0
		Under-weight	1
muac_ctg	MUAC			double
		< 110 mm	1
		110mm-124mm	2
		125mm-135mm	3
		>135mm	4
muac_ctgnew	SAM/MAM			double
		SAM (< 115 mm)	1
		MAM (115mm-124mm)	2
		Normal (>=125mm)	3
delheight	Δheight	Open ended		Numeric
delweight	Δweight	Open ended		Numeric
delwhz	Δwhz	Open ended		Numeric
delwaz	Δwaz	Open ended		Numeric
delhaz	Δhaz	Open ended		Numeric
com_group	Monthly Compliance group of child			Numeric
		<75%	1
		>=75%	2
group	Study group			Numeric
		RUTF group	1
		RUSF group	2

## Sheet: anthro_0-12months
Variable Name	Variable Label	Answer Label	Answer Code	Variable Type
studyid	Study id	Open ended		Integer
month	Serial of monthly follow up	Open ended		Numeric
weight	Weight	Open ended		double
length	Length	Open ended		double
whz	Wasting (Weight for Height)	Open ended		double
haz	Stunting (Height for Age)	Open ended		double
waz	Under-weight (Weight for Age)	Open ended		double
group	Study group			Numeric
		RUTF group	1
		RUSF group	2

## Sheet: illness
Variable Name	Variable Label	Answer Label	Answer Code	Variable Type
studyid	Study id	Open ended		Integer
obsday	Observed days	Open ended		double
dday	Diarrhea days	Open ended		double
depi	Diarrhea episodes	Open ended		double
pday	ARI days	Open ended		double
pepi	ARI episodes	Open ended		double
p_diar	Prevalence of diarrhea per year	Open ended		Numeric
p_pneu	Prevalence of ARI per year	Open ended		Numeric
ep_diar	Diarrhea episodes per year	Open ended		Numeric
ep_pneu	ARI episodes per year	Open ended		Numeric
itervention	Time of intervention group			Numeric
		Three months before the start of the intervention	1
		Three months after the end of the intervention	2
hospitalized	(sum) hospitalized	Open ended		double
depim	Diarrhea episodes/months	Open ended		Numeric
pepim	ARI episodes/months	Open ended		Numeric
group	Study group			Numeric
		RUTF group	1
		RUSF group	2

## Sheet: sideeffects
Variable Name	Variable Label	Answer Label	Answer Code	Variable Type
studyid	Study ID	Open ended		long
c7visitid	Visit number	Open ended		Numeric
diarrhea	Diarrhea			Numeric
		No	0
		Yes	1
vomiting	Vomiting			Numeric
		No	0
		Yes	1
abdomin	Abdominal pain			Numeric
		No	0
		Yes	1
group	Study group			Numeric
		RUTF group	1
		RUSF group	2
