# Supplementary material for: Standard RUTF vs. locally-made RUSF for acutely malnourished children: A quasi-experimental comparison of the impact on growth and compliance in a rural community of Pakistan
Source: PLoS One. 2023 Jul 12;18(7):e0287962. doi: 10.1371/journal.pone.0287962 (PMC10337979; doi:10.1371/journal.pone.0287962)
Supplement: S1 Datasets — (ZIP) [file pone.0287962.s001.zip › sideeffects.csv]

studyid	c7visitid	diarrhea	vomiting	abdomin	group
10	3	0	0	0	2
10	6	0	0	0	2
10	5	0	0	0	2
10	1	0	0	0	2
10	2	0	0	0	2
10	9	0	0	0	2
10	8	0	0	0	2
10	7	0	0	0	2
10	4	0	0	0	2
33	7	1	0	0	2
33	11	0	0	0	2
33	2	0	1	0	2
33	4	0	0	0	2
33	3	0	0	0	2
33	9	0	0	0	2
33	5	0	0	0	2
33	14	1	0	0	2
33	13	1	0	0	2
33	1	0	0	0	2
33	8	0	0	0	2
33	10	0	0	0	2
33	6	1	1	0	2
33	12	1	0	0	2
38	5	0	0	0	2
38	8	0	0	0	2
38	6	0	0	0	2
38	7	0	0	0	2
38	1	0	0	0	2
38	4	1	0	0	2
38	2	0	0	0	2
38	3	0	0	0	2
38	9	0	0	0	2
69	6	0	0	0	2
69	2	0	0	0	2
69	1	0	0	0	2
69	3	0	0	0	2
69	4	0	0	0	2
69	5	0	0	0	2
69	7	0	0	0	2
69	8	0	0	0	2
82	7	0	0	0	2
82	4	0	0	0	2
82	6	0	0	0	2
82	3	0	0	0	2
82	10	0	0	0	2
82	9	0	0	0	2
82	5	0	0	0	2
82	1	0	0	0	2
82	8	0	0	0	2
82	2	0	0	0	2
122	2	0	0	0	2
122	6	0	0	0	2
122	3	0	0	0	2
122	8	0	0	0	2
122	9	0	0	0	2
122	1	0	0	0	2
122	5	0	0	0	2
122	4	0	0	0	2
122	7	0	0	0	2
129	10	1	1	0	2
129	6	1	1	0	2
129	9	0	0	0	2
129	5	0	0	0	2
129	11	0	0	0	2
129	4	0	0	0	2
129	14	0	0	0	2
129	3	0	1	0	2
129	13	0	0	0	2
129	12	0	0	0	2
129	2	0	0	0	2
129	8	0	0	0	2
129	1	0	0	0	2
129	7	0	1	0	2
138	2	0	1	0	2
138	5	0	0	0	2
138	3	1	0	0	2
138	8	1	0	0	2
138	14	0	0	0	2
138	7	0	0	0	2
138	13	0	0	0	2
138	12	0	0	0	2
138	1	0	0	0	2
138	9	0	0	0	2
138	11	0	0	0	2
138	10	0	0	0	2
138	4	0	0	0	2
138	6	0	1	0	2
153	5	1	1	0	2
153	6	0	0	0	2
153	3	0	0	0	2
153	2	0	0	0	2
153	1	0	0	0	2
153	7	0	0	0	2
153	4	0	0	0	2
153	8	0	0	0	2
164	6	0	0	0	2
164	7	0	0	0	2
164	5	0	0	0	2
164	12	0	0	0	2
164	4	0	0	0	2
164	3	0	0	0	2
164	1	0	0	0	2
164	2	0	0	0	2
164	11	0	0	0	2
164	10	0	0	0	2
164	9	0	0	0	2
164	13	0	0	0	2
164	8	0	0	0	2
171	2	1	0	0	2
171	7	0	0	0	2
171	6	1	0	0	2
171	3	0	0	0	2
171	1	0	0	0	2
171	4	0	0	0	2
171	8	1	0	0	2
171	9	1	0	0	2
171	5	1	0	0	2
179	6	0	0	0	2
179	4	0	0	0	2
179	1	0	0	0	2
179	3	0	0	0	2
179	2	0	0	0	2
179	7	0	0	0	2
179	5	0	0	0	2
179	8	0	0	0	2
181	5	1	0	0	2
181	1	0	0	0	2
181	8	0	0	0	2
181	4	0	0	0	2
181	2	0	0	0	2
181	3	1	1	0	2
181	6	0	0	0	2
181	7	0	0	0	2
195	2	0	0	0	2
195	4	0	0	0	2
195	1	0	0	0	2
195	5	0	0	0	2
195	8	0	0	0	2
195	10	0	0	0	2
195	7	0	0	0	2
195	3	0	0	0	2
195	9	0	1	0	2
195	6	0	0	0	2
205	3	1	1	0	2
205	4	0	1	0	2
205	6	0	0	0	2
205	2	0	0	0	2
205	5	0	0	0	2
205	8	0	0	0	2
205	1	0	0	0	2
205	9	0	0	0	2
205	7	0	0	0	2
219	1	0	0	0	2
219	2	0	0	0	2
219	7	0	0	0	2
219	4	0	0	0	2
219	6	0	0	0	2
219	3	0	0	0	2
219	8	0	0	0	2
219	5	0	0	0	2
224	6	0	0	0	2
224	3	0	0	0	2
224	8	0	0	0	2
224	7	0	0	0	2
224	1	0	0	0	2
224	2	0	0	0	2
224	9	0	0	0	2
224	5	0	0	0	2
224	4	0	0	0	2
233	1	0	0	0	2
233	6	1	0	0	2
233	4	0	0	0	2
233	2	0	0	0	2
233	5	1	0	0	2
233	8	0	0	0	2
233	3	0	0	0	2
233	9	0	0	0	2
233	7	0	0	0	2
242	13	0	0	0	2
242	5	0	0	0	2
242	10	0	0	0	2
242	12	0	0	0	2
242	3	0	0	0	2
242	2	0	0	0	2
242	8	0	0	0	2
242	15	0	0	0	2
242	4	0	0	0	2
242	1	0	0	0	2
242	9	0	0	0	2
242	6	0	0	0	2
242	14	0	0	0	2
242	11	0	0	0	2
242	7	0	0	0	2
243	1	0	0	0	2
243	2	0	0	0	2
243	6	0	0	0	2
243	9	0	0	0	2
243	4	0	0	0	2
243	8	0	0	0	2
243	7	1	1	0	2
243	13	0	0	0	2
243	10	0	0	0	2
243	3	0	0	0	2
243	5	0	0	0	2
243	12	0	0	0	2
243	11	1	1	0	2
253	3	0	0	0	2
253	5	0	0	0	2
253	4	0	0	0	2
253	2	0	1	0	2
253	9	0	0	0	2
253	6	0	0	0	2
253	1	0	0	0	2
253	7	0	0	0	2
253	8	0	0	0	2
273	2	0	0	0	2
273	8	0	0	0	2
273	9	0	0	0	2
273	6	0	0	0	2
273	3	0	0	0	2
273	7	0	0	0	2
273	4	0	0	0	2
273	5	0	0	0	2
273	1	0	0	0	2
287	9	0	0	0	2
287	3	0	0	0	2
287	5	0	0	0	2
287	8	0	0	0	2
287	6	0	0	0	2
287	4	0	0	0	2
287	1	0	0	0	2
287	7	0	0	0	2
287	2	0	0	0	2
295	7	0	0	0	2
295	4	0	0	0	2
295	12	0	0	0	2
295	9	0	0	0	2
295	11	0	0	0	2
295	8	0	0	0	2
295	3	0	0	0	2
295	5	1	0	0	2
295	13	0	1	0	2
295	6	1	1	0	2
295	15	1	0	0	2
295	2	0	0	0	2
295	1	0	0	0	2
295	14	0	0	0	2
295	10	0	0	0	2
295	16	0	0	0	2
316	5	0	0	0	2
316	3	0	0	0	2
316	6	0	0	0	2
316	4	0	0	0	2
316	7	0	0	0	2
316	1	0	0	0	2
316	8	0	0	0	2
316	2	0	0	0	2
316	9	0	0	0	2
317	6	0	0	0	2
317	9	0	0	0	2
317	5	0	0	0	2
317	4	0	0	0	2
317	1	0	0	0	2
317	7	0	0	0	2
317	8	0	0	0	2
317	3	0	0	0	2
317	2	0	0	0	2
332	3	0	0	0	2
332	7	0	0	0	2
332	2	0	0	0	2
332	6	0	0	0	2
332	1	0	0	0	2
332	9	0	0	0	2
332	5	1	0	0	2
332	8	0	0	0	2
332	4	0	0	0	2
342	6	0	0	0	2
342	1	0	0	0	2
342	4	0	1	0	2
342	10	1	0	0	2
342	8	0	1	0	2
342	7	0	1	0	2
342	5	0	1	0	2
342	3	0	1	0	2
342	2	0	1	0	2
342	9	1	0	0	2
344	9	1	1	0	2
344	5	1	0	0	2
344	7	1	1	0	2
344	1	0	0	0	2
344	6	1	1	0	2
344	3	1	1	0	2
344	2	1	0	0	2
344	8	1	1	0	2
344	4	1	0	0	2
357	7	0	0	0	2
357	3	0	0	0	2
357	1	0	0	0	2
357	4	0	0	0	2
357	5	0	0	0	2
357	8	0	0	0	2
357	2	0	0	0	2
357	6	0	0	0	2
361	11	0	0	0	2
361	3	0	0	0	2
361	7	0	0	0	2
361	4	0	0	0	2
361	8	0	0	0	2
361	6	0	0	0	2
361	5	0	0	0	2
361	9	0	0	0	2
361	15	0	0	0	2
361	14	0	0	0	2
361	1	0	0	0	2
361	12	0	0	0	2
361	13	0	0	0	2
361	10	0	0	0	2
361	2	0	0	0	2
370	4	0	0	0	2
370	2	0	0	0	2
370	6	0	0	0	2
370	5	0	0	0	2
370	1	0	0	0	2
370	3	1	0	0	2
370	7	0	0	0	2
376	1	0	0	0	2
376	8	0	0	0	2
376	3	0	0	0	2
376	4	0	0	0	2
376	2	0	0	0	2
376	5	0	0	0	2
376	6	0	0	0	2
376	7	0	0	0	2
377	4	0	0	0	2
377	7	0	0	0	2
377	1	0	0	0	2
377	2	0	0	0	2
377	5	0	0	0	2
377	3	0	0	0	2
377	6	0	0	0	2
377	8	0	0	0	2
393	8	1	0	0	2
393	7	1	0	0	2
393	1	0	0	0	2
393	5	1	0	0	2
393	6	1	0	0	2
393	9	1	0	0	2
393	10	0	0	0	2
393	2	0	0	0	2
393	4	1	0	0	2
393	3	1	0	0	2
402	4	0	0	0	2
402	2	1	0	0	2
402	6	1	0	0	2
402	5	1	0	0	2
402	3	0	0	0	2
402	7	0	0	0	2
402	9	0	0	0	2
402	1	0	0	0	2
402	8	0	0	0	2
409	1	0	0	0	2
424	2	0	0	0	2
424	4	0	0	0	2
424	9	0	0	0	2
424	5	0	0	0	2
424	1	0	0	0	2
424	8	0	0	0	2
424	7	0	0	0	2
424	6	0	0	0	2
424	3	0	0	0	2
439	4	0	0	0	2
439	1	0	0	0	2
439	5	0	0	0	2
439	8	0	0	0	2
439	6	0	0	0	2
439	2	0	0	0	2
439	9	0	0	0	2
439	7	0	0	0	2
439	3	0	0	0	2
463	4	0	0	0	2
463	3	0	0	0	2
463	7	0	0	0	2
463	1	0	0	0	2
463	5	0	0	0	2
463	6	0	0	0	2
463	8	0	0	0	2
463	2	0	0	0	2
490	1	0	0	0	2
490	5	0	0	0	2
490	7	0	0	0	2
490	2	0	0	0	2
490	6	0	0	0	2
490	4	0	0	0	2
490	3	0	0	0	2
490	8	0	0	0	2
518	8	0	0	0	2
518	5	0	0	0	2
518	1	0	0	0	2
518	2	0	0	0	2
518	7	0	0	0	2
518	6	0	0	0	2
518	9	0	0	0	2
518	4	1	0	0	2
518	3	0	0	0	2
521	5	0	0	0	2
521	1	0	0	0	2
521	2	0	0	0	2
521	3	0	0	0	2
521	4	0	0	0	2
529	1	0	0	0	2
529	7	0	0	0	2
529	5	0	0	0	2
529	2	1	0	0	2
529	4	0	0	0	2
529	9	0	0	0	2
529	6	0	0	0	2
529	8	0	0	0	2
529	3	0	0	0	2
575	2	0	0	0	2
575	14	0	0	0	2
575	3	0	0	0	2
575	13	0	0	0	2
575	10	0	0	0	2
575	7	0	0	0	2
575	9	0	0	0	2
575	11	0	0	0	2
575	1	0	0	0	2
575	5	0	0	0	2
575	4	0	0	0	2
575	8	0	0	0	2
575	12	0	0	0	2
575	15	0	0	0	2
575	6	0	0	0	2
592	3	0	0	0	2
592	9	0	0	0	2
592	4	0	0	0	2
592	7	1	0	0	2
592	5	0	0	0	2
592	8	0	0	0	2
592	1	0	0	0	2
592	2	0	0	0	2
592	6	0	0	0	2
601	8	0	0	0	2
601	5	0	0	0	2
601	9	0	0	0	2
601	6	0	0	0	2
601	10	0	0	0	2
601	1	0	0	0	2
601	4	0	0	0	2
601	2	0	0	0	2
601	3	0	0	0	2
601	7	0	0	0	2
602	8	0	0	0	2
602	4	0	0	0	2
602	2	0	0	0	2
602	6	0	0	0	2
602	5	0	0	0	2
602	3	0	0	0	2
602	7	0	0	0	2
602	1	0	0	0	2
635	4	0	0	0	2
635	7	0	0	0	2
635	5	0	0	0	2
635	10	0	0	0	2
635	6	0	0	0	2
635	2	0	0	0	2
635	1	0	0	0	2
635	8	0	0	0	2
635	3	0	0	0	2
635	9	0	0	0	2
644	2	0	1	0	2
644	8	0	0	0	2
644	1	0	0	0	2
644	3	0	0	0	2
644	7	0	0	0	2
644	6	0	0	0	2
644	5	0	0	0	2
644	4	0	0	0	2
644	9	0	0	0	2
668	2	0	0	0	2
668	4	0	0	0	2
668	10	0	0	0	2
668	7	0	0	0	2
668	9	0	0	0	2
668	12	0	0	0	2
668	8	0	0	0	2
668	11	0	0	0	2
668	5	0	0	0	2
668	3	0	0	0	2
668	1	0	0	0	2
668	6	0	0	0	2
691	8	0	0	0	2
691	4	0	0	0	2
691	3	0	0	0	2
691	5	0	0	0	2
691	2	0	0	0	2
691	1	0	0	0	2
691	7	0	0	0	2
691	9	0	0	0	2
691	6	0	0	0	2
699	3	0	0	0	2
699	9	0	0	0	2
699	1	0	0	0	2
699	7	0	0	0	2
699	5	0	0	0	2
699	8	0	0	0	2
699	6	0	1	0	2
699	2	0	0	0	2
699	4	0	0	0	2
765	3	1	0	0	2
765	7	1	0	0	2
765	5	1	0	0	2
765	4	1	0	0	2
765	6	0	0	0	2
765	1	0	0	0	2
765	8	0	0	0	2
765	9	0	0	0	2
765	2	1	0	0	2
818	9	1	0	0	1
818	6	0	0	0	1
818	10	1	0	0	1
818	13	0	0	0	1
818	11	1	0	0	1
818	14	0	0	0	1
818	7	0	0	0	1
818	5	0	0	0	1
818	1	0	0	0	1
818	12	0	0	0	1
818	3	0	0	0	1
818	2	0	0	0	1
818	8	0	0	0	1
818	4	0	0	0	1
823	8	0	0	0	2
823	4	1	0	0	2
823	6	0	0	0	2
823	3	0	0	0	2
823	1	0	0	0	2
823	7	1	0	0	2
823	5	0	0	0	2
823	2	0	0	0	2
824	11	0	0	0	1
824	4	0	0	0	1
824	3	0	0	0	1
824	1	0	0	0	1
824	5	0	0	0	1
824	2	0	0	0	1
824	9	1	0	0	1
824	8	0	0	0	1
824	10	0	0	0	1
824	6	0	0	0	1
824	14	0	0	0	1
824	7	0	0	0	1
824	13	0	0	0	1
824	12	0	0	0	1
825	14	1	0	0	1
825	5	0	0	0	1
825	9	0	0	0	1
825	1	0	0	0	1
825	3	0	0	0	1
825	12	0	0	0	1
825	2	1	0	0	1
825	11	0	0	0	1
825	10	0	0	0	1
825	6	0	0	0	1
825	8	0	0	0	1
825	13	0	0	0	1
825	4	0	0	0	1
825	7	0	0	0	1
826	4	0	0	0	1
826	8	1	0	0	1
826	5	0	0	0	1
826	3	0	0	0	1
826	10	0	0	0	1
826	14	0	0	0	1
826	6	0	0	0	1
826	11	0	0	0	1
826	1	0	0	0	1
826	9	1	0	0	1
826	2	1	0	0	1
826	12	0	0	0	1
826	13	0	0	0	1
826	15	1	0	0	1
826	7	0	0	0	1
832	11	1	0	0	1
832	14	0	0	0	1
832	4	1	0	0	1
832	6	1	0	0	1
832	5	0	0	0	1
832	9	0	0	0	1
832	8	1	0	0	1
832	1	0	0	0	1
832	15	0	0	0	1
832	7	0	0	0	1
832	12	0	0	0	1
832	13	0	0	0	1
832	10	1	0	0	1
832	3	1	0	0	1
832	2	0	0	0	1
839	6	0	0	0	2
839	1	1	0	0	2
839	5	0	0	0	2
839	10	0	0	0	2
839	3	1	0	0	2
839	9	0	0	0	2
839	2	1	0	0	2
839	7	0	0	0	2
839	4	1	0	0	2
839	8	0	0	0	2
842	10	0	0	0	1
842	11	0	0	0	1
842	8	0	0	0	1
842	4	0	0	0	1
842	3	1	0	0	1
842	1	0	0	0	1
842	2	0	0	0	1
842	14	0	0	0	1
842	12	0	0	0	1
842	7	0	0	0	1
842	9	0	0	0	1
842	5	0	0	0	1
842	13	0	0	0	1
842	6	0	0	0	1
843	14	0	0	0	1
843	5	0	0	0	1
843	3	0	0	0	1
843	12	0	0	0	1
843	6	0	0	0	1
843	11	0	0	0	1
843	4	0	0	0	1
843	13	0	0	0	1
843	8	0	0	0	1
843	1	0	0	0	1
843	2	0	0	0	1
843	9	1	0	0	1
843	10	0	0	0	1
843	7	0	0	0	1
844	13	0	0	0	1
844	5	0	0	0	1
844	2	0	0	0	1
844	8	0	0	0	1
844	14	0	0	0	1
844	6	0	0	0	1
844	4	0	0	0	1
844	12	0	0	0	1
844	7	0	0	0	1
844	3	0	0	0	1
844	10	0	0	0	1
844	1	0	0	0	1
844	11	0	0	0	1
844	9	0	0	0	1
845	2	1	0	0	2
845	9	0	0	0	2
845	6	0	0	0	2
845	8	0	0	0	2
845	4	0	0	0	2
845	1	0	0	0	2
845	3	0	0	0	2
845	5	0	0	0	2
845	7	0	1	0	2
848	8	0	0	0	1
848	7	0	0	0	1
848	10	0	0	0	1
848	6	1	0	0	1
848	2	0	0	0	1
848	13	0	0	0	1
848	4	1	0	0	1
848	5	1	0	0	1
848	11	0	0	0	1
848	12	0	0	0	1
848	14	0	0	0	1
848	3	0	0	0	1
848	1	0	0	0	1
848	9	0	0	0	1
851	5	0	0	0	2
851	1	0	0	0	2
851	12	0	0	0	2
851	3	0	0	0	2
851	17	0	0	0	2
851	7	0	0	0	2
851	9	0	0	0	2
851	8	1	0	0	2
851	18	0	0	0	2
851	13	0	0	0	2
851	15	0	0	0	2
851	10	0	0	0	2
851	16	0	0	0	2
851	2	0	0	0	2
851	11	0	0	0	2
851	4	0	0	0	2
851	6	0	0	0	2
851	14	0	0	0	2
851	3	0	0	0	1
851	5	0	0	0	1
851	7	0	0	0	1
851	8	0	0	0	1
851	4	0	0	0	1
851	10	0	0	0	1
851	2	0	0	0	1
851	12	1	0	0	1
851	1	0	0	0	1
851	14	1	0	0	1
851	9	0	0	0	1
851	11	0	0	0	1
851	13	0	0	0	1
851	6	1	0	0	1
853	9	0	0	0	1
853	8	0	0	0	1
853	4	0	0	0	1
853	12	0	0	0	1
853	11	0	0	0	1
853	3	0	0	0	1
853	2	0	0	0	1
853	10	0	0	0	1
853	7	0	0	0	1
853	14	0	0	0	1
853	1	0	0	0	1
853	13	0	0	0	1
853	6	0	0	0	1
853	5	0	0	0	1
855	14	0	0	0	1
855	13	0	0	0	1
855	4	0	0	0	1
855	1	0	0	0	1
855	3	1	0	0	1
855	12	0	0	0	1
855	8	0	0	0	1
855	10	0	0	0	1
855	2	1	0	0	1
855	5	0	0	0	1
855	6	0	0	0	1
855	9	0	0	0	1
855	7	0	0	0	1
855	11	0	0	0	1
868	14	0	0	0	1
868	13	0	0	0	1
868	6	0	0	0	1
868	4	0	0	0	1
868	9	1	0	0	1
868	1	0	0	0	1
868	7	0	0	0	1
868	12	0	0	0	1
868	3	0	0	0	1
868	5	0	0	0	1
868	2	0	0	0	1
868	10	0	0	0	1
868	11	0	0	0	1
868	8	1	0	0	1
870	14	0	0	0	1
870	1	0	0	0	1
870	6	0	0	0	1
870	4	0	0	0	1
870	7	1	0	0	1
870	5	0	0	0	1
870	12	0	0	0	1
870	9	0	0	0	1
870	13	1	0	0	1
870	8	0	0	0	1
870	3	0	0	0	1
870	2	0	0	0	1
870	11	0	0	0	1
870	10	0	0	0	1
877	6	0	0	0	1
877	13	0	0	0	1
877	14	1	0	0	1
877	10	0	0	0	1
877	11	0	0	0	1
877	9	0	0	0	1
877	12	0	0	0	1
877	1	0	0	0	1
877	3	0	0	0	1
877	5	0	0	0	1
877	7	0	0	0	1
877	2	0	0	0	1
877	8	0	0	0	1
877	4	0	0	0	1
879	9	0	0	0	1
879	11	0	0	0	1
879	8	0	0	0	1
879	5	0	0	0	1
879	4	1	0	0	1
879	3	1	0	0	1
879	10	0	0	0	1
879	1	0	0	0	1
879	14	1	0	0	1
879	2	0	0	0	1
879	7	0	0	0	1
879	6	0	0	0	1
879	13	0	0	0	1
879	12	0	0	0	1
881	10	0	0	0	1
881	6	0	0	0	1
881	4	0	0	0	1
881	9	0	0	0	1
881	11	0	0	0	1
881	12	1	0	0	1
881	1	0	0	0	1
881	7	0	0	0	1
881	8	0	0	0	1
881	13	0	0	0	1
881	2	0	0	0	1
881	14	0	0	0	1
881	5	0	0	0	1
881	3	0	0	0	1
884	12	0	0	0	1
884	1	0	0	0	1
884	5	0	0	0	1
884	3	0	0	0	1
884	8	0	0	0	1
884	11	0	0	0	1
884	4	0	0	0	1
884	10	0	0	0	1
884	13	0	0	0	1
884	14	0	0	0	1
884	7	0	0	0	1
884	6	0	0	0	1
884	2	0	0	0	1
884	9	0	0	0	1
886	7	1	0	0	1
886	11	0	0	0	1
886	8	1	0	0	1
886	5	0	0	0	1
886	14	0	0	0	1
886	9	0	0	0	1
886	3	1	0	0	1
886	2	0	0	0	1
886	1	0	0	0	1
886	13	0	0	0	1
886	6	0	0	0	1
886	4	1	0	0	1
886	10	0	0	0	1
886	12	0	0	0	1
891	11	0	0	0	1
891	9	0	0	0	1
891	7	0	0	0	1
891	2	0	0	0	1
891	4	0	0	0	1
891	5	0	0	0	1
891	13	0	0	0	1
891	10	0	0	0	1
891	3	0	0	0	1
891	8	0	0	0	1
891	12	0	0	0	1
891	6	0	0	0	1
891	14	0	0	0	1
893	5	0	0	0	1
893	6	0	0	0	1
893	9	1	0	0	1
893	2	1	0	0	1
893	4	0	0	0	1
893	14	1	0	0	1
893	12	0	0	0	1
893	10	0	0	0	1
893	3	0	0	0	1
893	13	0	0	0	1
893	7	1	0	0	1
893	1	0	0	0	1
893	8	0	0	0	1
893	11	0	0	0	1
905	9	0	0	0	1
905	13	0	0	0	1
905	4	0	0	0	1
905	12	0	0	0	1
905	5	0	0	0	1
905	10	0	0	0	1
905	8	0	0	0	1
905	2	0	0	0	1
905	11	0	0	0	1
905	7	0	0	0	1
905	3	1	0	0	1
905	1	0	0	0	1
905	14	0	0	0	1
905	6	0	0	0	1
914	13	1	0	0	1
914	10	0	0	0	1
914	5	0	0	0	1
914	2	0	0	0	1
914	14	0	0	0	1
914	9	0	0	0	1
914	11	0	0	0	1
914	7	0	0	0	1
914	6	0	0	0	1
914	8	0	0	0	1
914	12	0	0	0	1
914	1	0	0	0	1
914	3	0	0	0	1
914	4	0	0	0	1
915	10	0	0	0	2
915	6	1	0	0	2
915	2	0	0	0	2
915	5	1	0	0	2
915	9	0	0	0	2
915	8	0	0	0	2
915	4	1	0	0	2
915	1	0	0	0	2
915	7	1	0	0	2
915	3	0	0	0	2
916	1	0	0	0	2
916	8	0	0	0	2
916	2	0	0	0	2
916	3	0	0	0	2
916	6	1	0	0	2
916	10	0	0	0	2
916	9	1	0	0	2
916	5	0	0	0	2
916	7	0	0	0	2
916	4	0	0	0	2
918	8	0	0	0	1
918	7	0	0	0	1
918	10	0	0	0	1
918	3	0	0	0	1
918	4	0	0	0	1
918	2	1	0	0	1
918	14	0	0	0	1
918	13	0	0	0	1
918	9	1	0	0	1
918	12	0	0	0	1
918	11	1	0	0	1
918	6	0	0	0	1
918	5	1	0	0	1
918	1	0	0	0	1
925	8	0	0	0	2
925	7	0	0	0	2
925	11	0	0	0	2
925	1	0	0	0	2
925	4	1	0	0	2
925	6	0	0	0	2
925	2	0	0	0	2
925	3	1	1	0	2
925	9	0	0	0	2
925	5	1	1	0	2
925	10	1	0	0	2
929	1	0	0	0	2
929	15	0	0	0	2
929	5	0	0	0	2
929	11	0	0	0	2
929	6	0	0	0	2
929	8	0	0	0	2
929	4	0	0	0	2
929	3	0	0	0	2
929	9	0	0	0	2
929	2	0	0	0	2
929	14	0	0	0	2
929	12	0	0	0	2
929	13	0	0	0	2
929	10	0	0	0	2
929	7	0	0	0	2
943	6	0	0	0	2
943	4	0	0	0	2
943	5	0	0	0	2
943	7	1	0	0	2
943	8	0	0	0	2
943	1	0	0	0	2
943	2	0	0	0	2
943	9	0	0	0	2
943	3	0	0	0	2
950	4	0	0	0	2
950	5	0	0	0	2
950	9	0	0	0	2
950	3	0	0	0	2
950	6	1	0	0	2
950	1	0	0	0	2
950	7	0	0	0	2
950	8	0	0	0	2
950	2	0	0	0	2
954	8	0	1	0	2
954	2	0	0	0	2
954	14	0	1	0	2
954	10	0	0	0	2
954	3	0	1	0	2
954	12	0	1	0	2
954	15	0	0	0	2
954	11	0	1	0	2
954	5	0	0	0	2
954	13	0	1	0	2
954	9	0	1	0	2
954	4	0	0	0	2
954	7	0	1	0	2
954	6	0	0	0	2
954	1	0	0	0	2
958	9	0	0	0	2
958	6	0	0	0	2
958	8	0	0	0	2
958	1	0	0	0	2
958	5	0	0	0	2
958	3	0	0	0	2
958	2	0	0	0	2
958	7	0	0	0	2
958	4	0	0	0	2
958	10	0	0	0	2
960	12	0	0	0	1
960	1	0	0	0	1
960	6	1	0	0	1
960	9	0	0	0	1
960	10	0	0	0	1
960	5	1	0	0	1
960	4	1	0	0	1
960	13	0	0	0	1
960	14	0	0	0	1
960	2	0	0	0	1
960	8	0	0	0	1
960	3	0	0	0	1
960	11	0	0	0	1
960	7	0	0	0	1
961	7	0	0	0	1
961	14	0	0	0	1
961	3	0	0	0	1
961	5	0	0	0	1
961	11	0	0	0	1
961	4	0	0	0	1
961	13	0	0	0	1
961	10	0	0	0	1
961	1	0	0	0	1
961	9	0	0	0	1
961	2	0	0	0	1
961	12	0	0	0	1
961	8	0	0	0	1
961	6	0	0	0	1
964	12	1	0	0	1
964	6	1	0	0	1
964	14	0	0	0	1
964	7	1	0	0	1
964	10	0	0	0	1
964	8	0	0	0	1
964	3	1	0	0	1
964	15	1	0	0	1
964	9	0	0	0	1
964	2	1	0	0	1
964	1	0	0	0	1
964	5	0	0	0	1
964	11	1	0	0	1
964	13	1	0	0	1
964	4	0	0	0	1
976	7	0	0	0	2
976	6	0	0	0	2
976	5	0	0	0	2
976	1	0	0	0	2
976	4	0	0	0	2
976	9	0	0	0	2
976	3	0	0	0	2
976	2	0	0	0	2
976	8	0	0	0	2
981	2	1	1	0	2
981	4	0	0	0	2
981	1	0	0	0	2
981	5	0	0	0	2
981	3	0	0	0	2
981	6	0	0	0	2
983	14	0	0	0	1
983	6	0	0	0	1
983	11	1	0	0	1
983	1	0	0	0	1
983	4	0	0	0	1
983	12	0	0	0	1
983	2	0	0	0	1
983	7	0	0	0	1
983	13	0	0	0	1
983	5	0	0	0	1
983	3	0	0	0	1
983	8	0	0	0	1
983	10	0	0	0	1
983	9	0	0	0	1
986	4	0	0	0	1
986	1	0	0	0	1
986	13	0	0	0	1
986	9	0	0	0	1
986	16	0	0	0	1
986	7	0	0	0	1
986	10	0	0	0	1
986	12	0	0	0	1
986	6	0	0	0	1
986	8	0	0	0	1
986	15	0	0	0	1
986	3	0	0	0	1
986	11	0	0	0	1
986	14	0	0	0	1
986	5	1	0	0	1
986	2	1	0	0	1
993	1	0	0	0	1
993	9	0	0	0	1
993	10	0	0	0	1
993	13	1	0	0	1
993	8	0	0	0	1
993	11	0	0	0	1
993	3	1	0	0	1
993	5	1	0	0	1
993	2	1	0	0	1
993	14	1	0	0	1
993	12	0	0	0	1
993	6	0	0	0	1
993	4	1	0	0	1
993	7	1	0	0	1
1009	6	0	0	0	2
1009	1	0	0	0	2
1009	8	1	1	0	2
1009	2	0	0	0	2
1009	3	1	1	0	2
1009	9	0	0	0	2
1009	7	0	0	0	2
1009	4	0	0	0	2
1009	5	0	0	0	2
1022	7	0	0	0	2
1022	3	0	0	0	2
1022	8	0	0	0	2
1022	6	0	0	0	2
1022	2	1	0	0	2
1022	9	0	0	0	2
1022	5	0	0	0	2
1022	4	0	0	0	2
1022	1	0	0	0	2
1032	3	0	0	0	1
1032	2	1	0	0	1
1032	12	0	0	0	1
1032	6	1	0	0	1
1032	5	1	0	0	1
1032	9	1	0	0	1
1032	1	0	0	0	1
1032	8	1	0	0	1
1032	14	0	0	0	1
1032	10	1	0	0	1
1032	4	0	0	0	1
1032	11	1	0	0	1
1032	7	1	0	0	1
1032	13	0	0	0	1
1034	5	1	0	0	1
1034	7	0	0	0	1
1034	10	0	0	0	1
1034	4	0	0	0	1
1034	1	0	0	0	1
1034	13	0	0	0	1
1034	12	0	0	0	1
1034	2	0	0	0	1
1034	8	0	0	0	1
1034	9	1	0	0	1
1034	14	0	0	0	1
1034	3	0	0	0	1
1034	6	0	0	0	1
1034	11	0	0	0	1
1035	4	0	0	0	1
1035	13	0	0	0	1
1035	10	0	0	0	1
1035	14	0	0	0	1
1035	7	0	0	0	1
1035	5	0	0	0	1
1035	3	0	0	0	1
1035	12	0	0	0	1
1035	6	0	0	0	1
1035	1	0	0	0	1
1035	2	1	0	0	1
1035	9	0	0	0	1
1035	11	0	0	0	1
1035	8	0	0	0	1
1049	2	0	0	0	2
1049	7	0	0	0	2
1049	1	0	0	0	2
1049	6	0	0	0	2
1049	4	0	0	0	2
1049	3	0	0	0	2
1049	5	0	0	0	2
1049	8	0	0	0	2
1051	9	0	0	0	1
1051	4	1	0	0	1
1051	11	0	0	0	1
1051	14	0	0	0	1
1051	7	1	0	0	1
1051	5	1	0	0	1
1051	12	0	0	0	1
1051	8	0	0	0	1
1051	3	0	0	0	1
1051	1	0	0	0	1
1051	15	0	0	0	1
1051	2	0	0	0	1
1051	13	0	0	0	1
1051	6	1	0	0	1
1051	10	0	0	0	1
1053	11	0	0	0	1
1053	12	0	0	0	1
1053	9	0	0	0	1
1053	13	0	0	0	1
1053	14	0	0	0	1
1053	7	0	0	0	1
1053	8	0	0	0	1
1053	10	0	0	0	1
1053	4	1	0	0	1
1053	2	0	0	0	1
1053	1	0	0	0	1
1053	3	1	0	0	1
1053	5	0	0	0	1
1053	6	1	0	0	1
1054	9	0	0	0	2
1054	7	0	0	0	2
1054	4	1	0	0	2
1054	3	0	0	0	2
1054	8	1	0	0	2
1054	1	0	0	0	2
1054	2	1	0	0	2
1054	6	0	0	0	2
1054	5	0	0	0	2
1056	3	0	0	0	1
1056	11	0	0	0	1
1056	4	0	0	0	1
1056	14	0	0	0	1
1056	7	0	0	0	1
1056	5	1	0	0	1
1056	2	0	0	0	1
1056	13	1	0	0	1
1056	6	1	0	0	1
1056	10	0	0	0	1
1056	9	0	0	0	1
1056	8	0	0	0	1
1056	1	0	0	0	1
1056	12	0	0	0	1
1058	9	0	0	0	2
1058	8	0	0	0	2
1058	2	0	0	0	2
1058	3	1	0	0	2
1058	6	1	0	0	2
1058	4	0	0	0	2
1058	7	0	0	0	2
1058	5	0	0	0	2
1058	1	0	0	0	2
1063	3	0	0	0	1
1063	4	0	0	0	1
1063	7	0	0	0	1
1063	14	0	0	0	1
1063	6	0	0	0	1
1063	1	0	0	0	1
1063	13	0	0	0	1
1063	12	1	0	0	1
1063	5	0	0	0	1
1063	10	0	0	0	1
1063	2	0	0	0	1
1063	9	0	0	0	1
1063	8	0	0	0	1
1063	11	0	0	0	1
1064	8	0	0	0	2
1064	7	1	0	0	2
1064	4	0	0	0	2
1064	5	0	0	0	2
1064	9	0	0	0	2
1064	1	0	0	0	2
1064	6	0	0	0	2
1064	2	0	0	0	2
1064	3	0	0	0	2
1071	13	0	0	0	1
1071	3	1	0	0	1
1071	5	0	0	0	1
1071	6	0	0	0	1
1071	8	0	0	0	1
1071	1	0	0	0	1
1071	12	0	0	0	1
1071	7	0	0	0	1
1071	14	0	0	0	1
1071	4	1	0	0	1
1071	11	0	0	0	1
1071	10	0	0	0	1
1071	9	0	0	0	1
1071	2	1	0	0	1
1079	14	1	0	0	1
1079	2	0	0	0	1
1079	1	0	0	0	1
1079	5	0	0	0	1
1079	6	0	0	0	1
1079	4	1	0	0	1
1079	8	1	0	0	1
1079	10	0	0	0	1
1079	7	0	0	0	1
1079	11	0	0	0	1
1079	13	1	0	0	1
1079	3	0	0	0	1
1079	9	0	0	0	1
1079	12	0	0	0	1
1080	4	1	0	0	1
1080	5	0	0	0	1
1080	14	0	0	0	1
1080	12	0	0	0	1
1080	13	0	0	0	1
1080	8	0	0	0	1
1080	9	0	0	0	1
1080	11	0	0	0	1
1080	7	1	0	0	1
1080	3	0	0	0	1
1080	2	1	0	0	1
1080	1	0	0	0	1
1080	6	0	0	0	1
1080	10	0	0	0	1
1081	7	0	0	0	1
1081	11	0	0	0	1
1081	9	0	0	0	1
1081	3	0	0	0	1
1081	10	0	0	0	1
1081	14	0	0	0	1
1081	5	0	0	0	1
1081	2	0	0	0	1
1081	6	0	0	0	1
1081	13	0	0	0	1
1081	8	0	0	0	1
1081	4	0	0	0	1
1081	12	0	0	0	1
1081	1	0	0	0	1
1085	3	0	0	0	2
1085	7	0	0	0	2
1085	9	0	0	0	2
1085	1	0	0	0	2
1085	2	0	0	0	2
1085	5	0	0	0	2
1085	4	0	0	0	2
1085	8	0	0	0	2
1085	6	0	0	0	2
1102	8	0	0	0	1
1102	4	0	0	0	1
1102	12	0	0	0	1
1102	9	0	0	0	1
1102	3	0	0	0	1
1102	14	0	0	0	1
1102	5	0	0	0	1
1102	2	0	0	0	1
1102	11	0	0	0	1
1102	6	0	0	0	1
1102	7	0	0	0	1
1102	1	0	0	0	1
1102	10	0	0	0	1
1102	13	0	0	0	1
1105	7	0	0	0	2
1105	9	0	1	0	2
1105	1	0	0	0	2
1105	2	0	0	0	2
1105	6	0	0	0	2
1105	8	0	0	0	2
1105	3	0	0	0	2
1105	10	1	0	0	2
1105	5	0	0	0	2
1105	4	0	0	0	2
1109	14	0	0	0	1
1109	3	0	0	0	1
1109	7	0	0	0	1
1109	2	0	0	0	1
1109	6	0	0	0	1
1109	12	0	0	0	1
1109	1	0	0	0	1
1109	9	0	0	0	1
1109	11	0	0	0	1
1109	5	0	0	0	1
1109	4	0	0	0	1
1109	8	0	0	0	1
1109	13	0	0	0	1
1109	10	0	0	0	1
1110	7	0	0	0	1
1110	10	1	0	0	1
1110	15	0	0	0	1
1110	2	0	0	0	1
1110	14	0	0	0	1
1110	3	0	0	0	1
1110	6	1	0	0	1
1110	12	1	0	0	1
1110	11	0	0	0	1
1110	9	1	0	0	1
1110	4	1	0	0	1
1110	5	0	0	0	1
1110	1	0	0	0	1
1110	13	1	0	0	1
1110	8	0	0	0	1
1126	3	0	0	0	1
1126	12	0	0	0	1
1126	7	1	0	0	1
1126	8	1	0	0	1
1126	13	0	0	0	1
1126	5	0	0	0	1
1126	9	0	0	0	1
1126	6	0	0	0	1
1126	1	0	0	0	1
1126	4	0	0	0	1
1126	11	0	0	0	1
1126	14	0	0	0	1
1126	2	1	0	0	1
1126	10	0	0	0	1
1130	1	0	0	0	2
1130	5	0	0	0	2
1130	8	0	0	0	2
1130	6	0	0	0	2
1130	2	0	0	0	2
1130	4	0	0	0	2
1130	7	0	0	0	2
1130	9	0	0	0	2
1130	3	0	0	0	2
1130	2	0	0	0	1
1130	7	1	0	0	1
1130	1	0	0	0	1
1130	3	0	0	0	1
1130	9	0	0	0	1
1130	13	1	0	0	1
1130	5	0	0	0	1
1130	8	1	0	0	1
1130	6	0	0	0	1
1130	12	0	0	0	1
1130	11	0	0	0	1
1130	14	1	0	0	1
1130	4	1	0	0	1
1130	10	0	0	0	1
1132	6	0	0	0	1
1132	5	0	0	0	1
1132	9	0	0	0	1
1132	1	0	0	0	1
1132	13	0	0	0	1
1132	3	0	0	0	1
1132	10	0	0	0	1
1132	2	0	0	0	1
1132	14	0	0	0	1
1132	4	0	0	0	1
1132	11	0	0	0	1
1132	7	0	0	0	1
1132	8	1	0	0	1
1132	12	1	0	0	1
1146	5	0	0	0	1
1146	8	0	0	0	1
1146	3	1	0	0	1
1146	13	0	0	0	1
1146	2	0	0	0	1
1146	6	0	0	0	1
1146	4	0	0	0	1
1146	7	1	0	0	1
1146	10	0	0	0	1
1146	9	0	0	0	1
1146	14	0	0	0	1
1146	1	0	0	0	1
1146	11	0	0	0	1
1146	12	0	0	0	1
1162	2	0	0	0	1
1162	13	0	0	0	1
1162	11	0	0	0	1
1162	5	0	0	0	1
1162	10	0	0	0	1
1162	9	0	0	0	1
1162	4	0	0	0	1
1162	1	0	0	0	1
1162	6	0	0	0	1
1162	8	0	0	0	1
1162	7	0	0	0	1
1162	14	0	0	0	1
1162	3	0	0	0	1
1162	12	0	0	0	1
1177	4	0	0	0	1
1177	13	1	0	0	1
1177	7	0	0	0	1
1177	11	0	0	0	1
1177	3	0	0	0	1
1177	5	0	0	0	1
1177	2	0	0	0	1
1177	10	0	0	0	1
1177	1	0	0	0	1
1177	9	0	0	0	1
1177	12	1	0	0	1
1177	8	1	0	0	1
1177	14	0	0	0	1
1177	6	0	0	0	1
1178	2	0	1	0	2
1178	8	0	0	0	2
1178	1	0	0	0	2
1178	5	0	0	0	2
1178	4	0	0	0	2
1178	3	0	0	0	2
1178	6	0	0	0	2
1178	7	0	0	0	2
1179	5	0	0	0	2
1179	4	0	0	0	2
1179	2	0	1	0	2
1179	1	0	0	0	2
1179	6	0	0	0	2
1179	7	0	0	0	2
1179	3	0	0	0	2
1180	6	0	0	0	1
1180	2	0	0	0	1
1180	10	0	0	0	1
1180	14	1	0	0	1
1180	5	0	0	0	1
1180	11	0	0	0	1
1180	12	0	0	0	1
1180	8	0	0	0	1
1180	1	0	0	0	1
1180	9	0	0	0	1
1180	13	1	0	0	1
1180	3	0	0	0	1
1180	4	0	0	0	1
1180	7	0	0	0	1
1181	4	0	0	0	1
1181	10	0	0	0	1
1181	14	0	0	0	1
1181	2	0	0	0	1
1181	1	0	0	0	1
1181	8	0	0	0	1
1181	13	1	0	0	1
1181	12	0	0	0	1
1181	11	0	0	0	1
1181	6	0	0	0	1
1181	7	0	0	0	1
1181	5	0	0	0	1
1181	9	0	0	0	1
1181	3	0	0	0	1
1186	6	0	0	0	2
1186	3	0	0	0	2
1186	2	0	1	0	2
1186	5	0	1	0	2
1186	1	0	0	0	2
1186	4	0	0	0	2
1187	7	0	0	0	1
1187	14	0	0	0	1
1187	10	1	0	0	1
1187	9	0	0	0	1
1187	1	0	0	0	1
1187	3	0	0	0	1
1187	12	0	0	0	1
1187	2	0	0	0	1
1187	6	0	0	0	1
1187	11	1	0	0	1
1187	8	1	0	0	1
1187	4	0	0	0	1
1187	5	0	0	0	1
1187	13	1	0	0	1
1188	2	0	0	0	2
1188	7	0	0	0	2
1188	4	0	0	0	2
1188	5	0	0	0	2
1188	6	0	0	0	2
1188	3	0	0	0	2
1188	8	0	0	0	2
1188	1	0	0	0	2
1190	1	0	0	0	1
1190	3	0	0	0	1
1190	2	1	0	0	1
1190	12	0	0	0	1
1190	10	0	0	0	1
1190	4	0	0	0	1
1190	5	0	0	0	1
1190	7	1	0	0	1
1190	9	0	0	0	1
1190	11	0	0	0	1
1190	6	1	0	0	1
1190	14	0	0	0	1
1190	13	1	0	0	1
1190	8	1	0	0	1
1192	12	1	0	0	1
1192	8	0	0	0	1
1192	9	0	0	0	1
1192	6	0	0	0	1
1192	11	0	0	0	1
1192	14	1	0	0	1
1192	1	0	0	0	1
1192	5	0	0	0	1
1192	7	0	0	0	1
1192	10	0	0	0	1
1192	2	0	0	0	1
1192	13	1	0	0	1
1192	3	1	0	0	1
1192	4	0	0	0	1
1195	6	0	0	0	1
1195	3	0	0	0	1
1195	5	0	0	0	1
1195	4	0	0	0	1
1195	13	0	0	0	1
1195	8	0	0	0	1
1195	2	0	0	0	1
1195	9	0	0	0	1
1195	11	1	0	0	1
1195	10	1	0	0	1
1195	12	1	0	0	1
1195	14	1	0	0	1
1195	7	0	0	0	1
1195	1	0	0	0	1
1197	12	0	0	0	1
1197	10	0	0	0	1
1197	2	0	0	0	1
1197	4	0	0	0	1
1197	14	0	0	0	1
1197	9	0	0	0	1
1197	3	0	0	0	1
1197	1	0	0	0	1
1197	8	1	0	0	1
1197	6	0	0	0	1
1197	7	1	0	0	1
1197	13	1	0	0	1
1197	5	0	0	0	1
1197	11	0	0	0	1
1204	5	0	0	0	1
1204	10	0	0	0	1
1204	6	0	0	0	1
1204	7	0	0	0	1
1204	9	1	0	0	1
1204	8	1	0	0	1
1204	14	1	0	0	1
1204	12	0	0	0	1
1204	2	0	0	0	1
1204	13	1	0	0	1
1204	11	0	0	0	1
1204	4	0	0	0	1
1204	3	1	0	0	1
1204	1	0	0	0	1
1207	9	0	0	0	2
1207	1	0	0	0	2
1207	4	0	0	0	2
1207	3	0	0	0	2
1207	8	0	0	0	2
1207	7	0	0	0	2
1207	5	0	0	0	2
1207	2	0	0	0	2
1207	10	0	0	0	2
1207	6	0	0	0	2
1208	9	1	0	0	1
1208	14	0	0	0	1
1208	4	0	0	0	1
1208	5	0	0	0	1
1208	6	0	0	0	1
1208	12	1	0	0	1
1208	11	0	0	0	1
1208	8	0	0	0	1
1208	10	1	0	0	1
1208	1	0	0	0	1
1208	3	0	0	0	1
1208	7	0	0	0	1
1208	13	0	0	0	1
1208	2	0	0	0	1
1209	1	0	0	0	1
1209	15	0	0	0	1
1209	12	0	0	0	1
1209	14	0	0	0	1
1209	10	0	0	0	1
1209	7	0	0	0	1
1209	16	0	0	0	1
1209	11	0	0	0	1
1209	4	0	0	0	1
1209	2	0	0	0	1
1209	13	0	0	0	1
1209	5	0	0	0	1
1209	9	1	0	0	1
1209	3	0	0	0	1
1209	6	1	0	0	1
1209	8	0	0	0	1
1211	9	1	0	0	1
1211	10	1	0	0	1
1211	4	0	0	0	1
1211	5	0	0	0	1
1211	6	0	0	0	1
1211	12	1	0	0	1
1211	2	1	0	0	1
1211	3	0	0	0	1
1211	14	1	0	0	1
1211	11	0	0	0	1
1211	1	0	0	0	1
1211	13	0	0	0	1
1211	7	1	0	0	1
1211	8	0	0	0	1
1213	1	0	0	0	2
1213	8	0	0	0	2
1213	5	0	0	0	2
1213	7	0	0	0	2
1213	4	0	0	0	2
1213	3	0	0	0	2
1213	2	0	0	0	2
1213	6	0	0	0	2
1213	9	0	0	0	2
1214	5	0	0	0	1
1214	12	0	0	0	1
1214	10	0	0	0	1
1214	7	0	0	0	1
1214	6	0	0	0	1
1214	11	0	0	0	1
1214	3	0	0	0	1
1214	13	0	0	0	1
1214	2	0	0	0	1
1214	1	0	0	0	1
1214	14	0	0	0	1
1214	4	0	0	0	1
1214	8	0	0	0	1
1214	9	0	0	0	1
1220	13	0	0	0	1
1220	11	0	0	0	1
1220	6	1	0	0	1
1220	9	0	0	0	1
1220	1	0	0	0	1
1220	8	0	0	0	1
1220	12	1	0	0	1
1220	2	0	0	0	1
1220	10	0	0	0	1
1220	5	1	0	0	1
1220	4	0	0	0	1
1220	14	0	0	0	1
1220	7	1	0	0	1
1220	3	0	0	0	1
1222	12	0	0	0	1
1222	3	0	0	0	1
1222	4	0	0	0	1
1222	11	0	0	0	1
1222	7	0	0	0	1
1222	2	0	0	0	1
1222	6	0	0	0	1
1222	1	0	0	0	1
1222	5	0	0	0	1
1222	10	0	0	0	1
1222	9	0	0	0	1
1222	8	0	0	0	1
1222	14	0	0	0	1
1222	13	0	0	0	1
1224	9	0	0	0	2
1224	2	0	0	0	2
1224	7	0	0	0	2
1224	6	0	0	0	2
1224	3	0	0	0	2
1224	8	0	0	0	2
1224	4	0	0	0	2
1224	1	0	0	0	2
1224	5	0	0	0	2
1227	1	0	0	0	2
1227	6	0	0	0	2
1227	8	0	0	0	2
1227	5	0	0	0	2
1227	7	0	0	0	2
1227	3	0	0	0	2
1227	2	0	1	0	2
1227	4	0	1	0	2
1230	1	0	0	0	1
1230	13	0	0	0	1
1230	12	0	0	0	1
1230	10	0	0	0	1
1230	9	0	0	0	1
1230	5	0	0	0	1
1230	11	0	0	0	1
1230	6	0	0	0	1
1230	7	0	0	0	1
1230	8	0	0	0	1
1230	14	0	0	0	1
1230	3	0	0	0	1
1230	4	1	0	0	1
1230	2	0	0	0	1
1245	7	0	0	0	2
1245	2	0	0	0	2
1245	8	0	0	0	2
1245	3	1	0	0	2
1245	6	0	0	0	2
1245	5	0	0	0	2
1245	4	0	0	0	2
1245	1	0	0	0	2
1294	8	0	0	0	2
1294	9	0	0	0	2
1294	4	0	0	0	2
1294	7	0	0	0	2
1294	1	0	0	0	2
1294	3	0	0	0	2
1294	2	0	0	0	2
1294	5	0	0	0	2
1294	6	0	0	0	2
1306	4	1	0	0	2
1306	2	0	0	0	2
1306	9	0	0	0	2
1306	3	0	0	0	2
1306	5	1	0	0	2
1306	7	0	1	0	2
1306	8	1	0	0	2
1306	6	0	0	0	2
1306	1	0	0	0	2
1311	7	0	0	0	2
1311	8	0	0	0	2
1311	3	0	0	0	2
1311	6	0	0	0	2
1311	4	0	0	0	2
1311	1	0	0	0	2
1311	2	0	0	0	2
1311	5	0	0	0	2
1334	7	0	0	0	2
1334	5	1	0	0	2
1334	1	0	0	0	2
1334	8	0	0	0	2
1334	3	1	0	0	2
1334	4	1	0	0	2
1334	9	0	0	0	2
1334	2	0	0	0	2
1334	6	0	0	0	2
1338	7	0	0	0	2
1338	2	0	0	0	2
1338	6	0	0	0	2
1338	5	0	0	0	2
1338	4	0	0	0	2
1338	8	0	0	0	2
1338	1	0	0	0	2
1338	9	0	0	0	2
1338	3	0	0	0	2
1345	3	0	0	0	2
1345	1	0	0	0	2
1345	6	0	0	0	2
1345	9	0	0	0	2
1345	2	0	1	0	2
1345	5	0	0	0	2
1345	4	0	0	0	2
1345	8	0	0	0	2
1345	7	0	0	0	2
1349	5	0	0	0	2
1349	6	1	0	0	2
1349	8	1	0	0	2
1349	3	0	0	0	2
1349	2	0	0	0	2
1349	7	1	0	0	2
1349	4	0	0	0	2
1349	9	0	0	0	2
1349	1	0	0	0	2
1376	7	0	0	0	2
1376	5	0	0	0	2
1376	4	0	0	0	2
1376	2	0	0	0	2
1376	9	0	0	0	2
1376	6	0	0	0	2
1376	3	0	0	0	2
1376	1	0	0	0	2
1376	8	0	0	0	2
1388	12	0	0	0	2
1388	9	0	0	0	2
1388	18	0	0	0	2
1388	8	0	0	0	2
1388	7	0	0	0	2
1388	14	0	0	0	2
1388	10	1	0	0	2
1388	15	0	0	0	2
1388	17	0	0	0	2
1388	4	0	0	0	2
1388	13	0	0	0	2
1388	11	0	0	0	2
1388	1	0	0	0	2
1388	5	0	0	0	2
1388	3	0	0	0	2
1388	6	0	0	0	2
1388	2	0	0	0	2
1388	19	0	0	0	2
1388	16	0	0	0	2
1408	4	0	0	0	2
1408	1	0	0	0	2
1408	7	0	0	0	2
1408	3	0	0	0	2
1408	6	0	0	0	2
1408	9	0	0	0	2
1408	5	0	0	0	2
1408	8	0	0	0	2
1408	2	0	0	0	2
1414	9	0	0	0	2
1414	2	0	0	0	2
1414	8	0	0	0	2
1414	6	0	0	0	2
1414	4	0	0	0	2
1414	3	0	0	0	2
1414	5	0	0	0	2
1414	1	0	0	0	2
1414	7	0	0	0	2
1418	6	0	0	0	2
1418	9	0	0	0	2
1418	2	0	0	0	2
1418	5	0	0	0	2
1418	8	0	0	0	2
1418	3	0	0	0	2
1418	4	0	0	0	2
1418	1	0	0	0	2
1418	7	0	0	0	2
1435	5	0	0	0	2
1435	1	0	0	0	2
1435	2	0	0	0	2
1435	4	0	0	0	2
1435	3	0	0	0	2
1438	1	0	0	0	2
1438	3	0	0	0	2
1438	7	0	0	0	2
1438	5	0	0	0	2
1438	4	0	0	0	2
1438	2	0	0	0	2
1438	6	0	0	0	2
1444	3	0	0	0	2
1444	1	0	0	0	2
1444	5	0	0	0	2
1444	6	0	0	0	2
1444	9	0	0	0	2
1444	8	0	0	0	2
1444	7	0	0	0	2
1444	4	0	0	0	2
1444	2	0	0	0	2
1458	2	0	0	0	2
1458	1	0	0	0	2
1458	6	0	0	0	2
1458	7	0	0	0	2
1458	9	0	0	0	2
1458	5	0	0	0	2
1458	8	0	0	0	2
1458	3	0	0	0	2
1458	4	0	0	0	2
1463	3	0	0	0	2
1463	2	1	0	0	2
1463	1	0	0	0	2
1465	8	0	0	0	2
1465	6	0	0	0	2
1465	4	0	0	0	2
1465	2	0	0	0	2
1465	1	0	0	0	2
1465	10	0	0	0	2
1465	9	0	0	0	2
1465	3	0	0	0	2
1465	7	0	0	0	2
1465	5	0	0	0	2
1482	3	0	0	0	2
1482	2	1	1	0	2
1482	1	0	0	0	2
1482	6	0	0	0	2
1482	5	0	0	0	2
1482	9	0	0	0	2
1482	8	0	0	0	2
1482	7	0	0	0	2
1482	4	0	0	0	2
1622	8	0	0	0	2
1622	9	0	0	0	2
1622	5	0	0	0	2
1622	10	0	0	0	2
1622	3	1	0	0	2
1622	4	0	0	0	2
1622	6	0	0	0	2
1622	7	0	0	0	2
1622	2	1	0	0	2
1622	1	0	0	0	2
1643	1	0	0	0	2
1643	9	0	0	0	2
1643	3	0	0	0	2
1643	8	0	0	0	2
1643	6	0	0	0	2
1643	7	0	0	0	2
1643	2	0	0	0	2
1643	5	0	0	0	2
1643	4	0	0	0	2
1665	6	0	0	0	2
1665	5	0	0	0	2
1665	3	0	0	0	2
1665	4	0	0	0	2
1665	7	0	0	0	2
1665	2	0	0	0	2
1665	8	0	0	0	2
1665	9	0	0	0	2
1665	1	0	0	0	2
1707	6	0	0	0	2
1707	1	0	0	0	2
1707	2	0	1	0	2
1707	4	1	0	0	2
1707	5	0	0	0	2
1707	3	0	0	0	2
1707	8	0	0	0	2
1707	9	0	0	0	2
1707	7	0	0	0	2
1744	6	0	0	0	2
1744	7	0	0	0	2
1744	2	0	0	0	2
1744	8	0	0	0	2
1744	9	0	0	0	2
1744	5	1	0	0	2
1744	4	0	0	0	2
1744	3	0	0	0	2
1744	1	0	0	0	2
1774	1	0	0	0	2
1774	9	0	0	0	2
1774	7	0	0	0	2
1774	5	0	0	0	2
1774	6	0	0	0	2
1774	2	0	0	0	2
1774	3	0	0	0	2
1774	8	0	0	0	2
1774	4	0	0	0	2
1786	7	0	0	0	2
1786	9	0	0	0	2
1786	8	1	1	0	2
1786	4	0	0	0	2
1786	3	0	0	0	2
1786	6	0	0	0	2
1786	2	0	1	0	2
1786	5	0	0	0	2
1786	1	0	0	0	2
1797	1	0	0	0	2
1797	3	1	0	0	2
1797	2	1	0	0	2
1797	4	0	0	0	2
1797	7	0	0	0	2
1797	8	1	0	0	2
1797	5	0	0	0	2
1797	6	0	0	0	2
1807	2	1	0	0	2
1807	5	0	0	0	2
1807	9	0	0	0	2
1807	6	1	0	0	2
1807	7	0	0	0	2
1807	1	0	0	0	2
1807	3	0	0	0	2
1807	4	0	0	0	2
1807	8	0	0	0	2
1808	8	0	0	0	2
1808	1	0	0	0	2
1808	3	0	0	0	2
1808	9	0	0	0	2
1808	6	0	0	0	2
1808	5	0	0	0	2
1808	4	0	0	0	2
1808	7	0	0	0	2
1808	2	0	0	0	2
1928	5	0	0	0	2
[truncated: 667 more rows]
